# Supplementary material for: The pcnB gene sustains Shigella flexneri virulence
Source: PLoS Pathog. 2025 Nov 20;21(11):e1013727. doi: 10.1371/journal.ppat.1013727 (PMC12779154; doi:10.1371/journal.ppat.1013727)
Supplement: S1 Table — Log2 fold-changes and adjusted_p-values for the comparative analysis of each coding gene. Supporting data for Fig 2. (XLSX) [file ppat.1013727.s005.xlsx]

## Sheet: info
Table S1.	Proteomic profiling of Shigella ΔpcnB and ΔvirF mutants.
Log2FC ≥0.5 with FDR ≤0.01 were considered significant
Comparisons:		ΔpcnB vs wt
		ΔvirF vs wt
seq		Sequence annotation used --> CP037923.1 (chromosome) or CP037924.1 (pINV)
protein_id		Protein ID
locus_tag		Gene ID
com_id		Common gene name
type		CDS or pseudogene
description		Gene description
comparison		ΔpcnB vs wt or ΔvirF vs wt
log2_fc		Relative protein abundance expressed as log2FC for each comparison
p_value		p-value
adj_p_value		adjusted p-value

## Sheet: Proteomes
seq	protein_id	locus_tag	com_id	type	description	comparison	log2_fc	p_value	adj_p_value
CP037924.1	QCC34427.1	EKN05_024790	IpaA	CDS	invasin IpaA	pcnB-WT	-1.0565	6.86861e-10	7.93943e-07
CP037924.1	QCC34336.1	EKN05_024000	OspF	CDS	type III secretion system effector phosphothreonine lyase	pcnB-WT	-1.25561	9.09945e-10	7.93943e-07
CP037924.1	QCC34420.1	EKN05_024755	IcsB	CDS	Virulence protein IcsB	pcnB-WT	-1.17138	1.18329e-09	7.93943e-07
CP037924.1	QCC34425.1	EKN05_024780	IpaC	CDS	IpaC/SipC family type III secretion system effector	pcnB-WT	-1.08006	1.47505e-09	7.93943e-07
CP037924.1	QCC34426.1	EKN05_024785	IpaD	CDS	type III secretion system needle tip complex protein IpaD	pcnB-WT	-1.02536	1.96715e-09	8.47053e-07
CP037924.1	QCC34404.1	EKN05_024665	Spa47	CDS	FliI/YscN family ATPase	pcnB-WT	-1.05568	4.01627e-09	1.21386e-06
CP037924.1	QCC34417.1	EKN05_024735	IpgF	CDS	protein IpgF	pcnB-WT	-1.04965	4.45954e-09	1.21386e-06
CP037924.1	QCC34429.1	EKN05_024800	VirB	CDS	Virulence regulon transcriptional activator VirB	pcnB-WT	-1.23144	4.67464e-09	1.21386e-06
CP037924.1	QCC34412.1	EKN05_024705	MxiN	CDS	Putative membrane protein	pcnB-WT	-1.15796	5.07418e-09	1.21386e-06
CP037924.1	QCC34408.1	EKN05_024685	MxiD	CDS	EscC/YscC/HrcC family type III secretion system outer membrane ring protein	pcnB-WT	-0.892389	6.11668e-09	1.31692e-06
CP037924.1	QCC34422.1	EKN05_024765	IpgB1	CDS	protein IpgB	pcnB-WT	-0.738342	7.32151e-09	1.42522e-06
CP037924.1	QCC34410.1	EKN05_024695	MxiM	CDS	AraC family transcriptional activator MxiE	pcnB-WT	-0.854862	7.94361e-09	1.42522e-06
CP037924.1	QCC34419.1	EKN05_024745	IpgD	CDS	type III secretion system effector inositol phosphate phosphatase	pcnB-WT	-0.967262	9.68087e-09	1.6033e-06
CP037924.1	QCC34413.1	EKN05_024715	MxiJ	CDS	EscJ/YscJ/HrcJ family type III secretion inner membrane ring protein	pcnB-WT	-0.867982	1.19419e-08	1.83649e-06
CP037924.1	QCC34387.1	EKN05_024500	IcsA	CDS	autotransporter outer membrane beta-barrel domain-containing protein	pcnB-WT	-1.46971	1.36905e-08	1.96504e-06
CP037923.1	QCC33547.1	EKN05_020175	GlmS	CDS	glutamine--fructose-6-phosphate transaminase (isomerizing)	pcnB-WT	0.975507	1.75059e-08	2.35564e-06
CP037924.1	QCC34406.1	EKN05_024675	MxiA	CDS	EscV/YscV/HrcV family type III secretion system export apparatus protein	pcnB-WT	-0.882576	2.43043e-08	2.82275e-06
CP037924.1	QCC34405.1	EKN05_024670	Spa15	CDS	surface presentation of antigens protein SpaK	pcnB-WT	-0.702873	2.47075e-08	2.82275e-06
CP037924.1	QCC34454.1	EKN05_024070	IcsP	CDS	omptin family outer membrane protease IcsP	pcnB-WT	-1.30678	2.57776e-08	2.82275e-06
CP037924.1	QCC34430.1	EKN05_024805	IpaJ	CDS	type III secretion system effector cysteine protease IpaJ	pcnB-WT	-0.920703	2.62215e-08	2.82275e-06
CP037924.1	QCC34418.1	EKN05_024740	IpgE	CDS	type III secretion system chaperone	pcnB-WT	-0.853592	3.21546e-08	3.29661e-06
CP037924.1	QCC34421.1	EKN05_024760	IpgA	CDS	chaperone protein IpgA	pcnB-WT	-0.833993	3.40546e-08	3.33271e-06
CP037924.1	QCC34331.1	EKN05_023925	OspD1	CDS	hypothetical protein	pcnB-WT	-0.93121	3.85476e-08	3.60839e-06
CP037924.1	QCC34386.1	EKN05_024485	UshA	CDS	bifunctional UDP-sugar hydrolase/5'-nucleotidase	pcnB-WT	-0.656557	4.43167e-08	3.97558e-06
CP037924.1	QCC34335.1	EKN05_023985	Orf13	CDS	hypothetical protein	pcnB-WT	-1.06787	4.80321e-08	4.13653e-06
CP037923.1	QCC33143.1	EKN05_017640	TreC	CDS	alpha	pcnB-WT	0.888428	5.28741e-08	4.25713e-06
CP037924.1	QCC34407.1	EKN05_024680	MxiC	CDS	YopN family type III secretion system gatekeeper subunit	pcnB-WT	-0.978528	5.50453e-08	4.25713e-06
CP037924.1	QCC34388.1	EKN05_024505	VirA	CDS	cysteine protease	pcnB-WT	-0.923223	5.53645e-08	4.25713e-06
CP037924.1	QCC34340.1	EKN05_024040	PhoN2	CDS	phosphatase PAP2 family protein	pcnB-WT	-1.40856	5.78153e-08	4.29229e-06
CP037924.1	QCC34381.1	EKN05_024435	StbA	CDS	plasmid stabilization protein	pcnB-WT	-0.592766	7.94026e-08	5.69846e-06
CP037924.1	QCC34365.1	EKN05_024250	VirK	CDS	virulence factor VirK	pcnB-WT	-0.680408	1.1901e-07	8.17784e-06
CP037923.1	QCC33144.1	EKN05_017645	TreB	CDS	PTS trehalose transporter subunit IIBC	pcnB-WT	0.923845	1.21547e-07	8.17784e-06
CP037924.1	QCC34349.1	EKN05_024155	CopB	CDS	replication regulatory protein RepA	pcnB-WT	-0.712904	1.35697e-07	8.85318e-06
CP037924.1	QCC34409.1	EKN05_024690	MxiE	CDS	helix-turn-helix domain-containing protein	pcnB-WT	-0.784708	1.63286e-07	1.02952e-05
CP037923.1	QCC33249.1	EKN05_018295	YjdN	CDS	VOC family metalloprotein YjdN	pcnB-WT	-0.714244	1.67363e-07	1.02952e-05
CP037924.1	QCC34452.1	EKN05_023905	IpgB2	CDS	hypothetical protein	pcnB-WT	-1.76703	2.69719e-07	1.60327e-05
CP037923.1	QCC32680.1	EKN05_014840	IraP	CDS	anti-adapter protein IraP	pcnB-WT	0.678234	2.79484e-07	1.60327e-05
CP037923.1	QCC31705.1	EKN05_008700	KatE	CDS	catalase HPII	pcnB-WT	-0.472733	2.82974e-07	1.60327e-05
CP037924.1	QCC34423.1	EKN05_024770	IpgC	CDS	type III secretion system translocator chaperone SicA	pcnB-WT	-0.792373	3.57988e-07	1.97628e-05
CP037923.1	QCC33484.1	EKN05_019815	IbpA	CDS	heat shock chaperone IbpA	pcnB-WT	-0.515539	4.28251e-07	2.30506e-05
CP037924.1	QCC34424.1	EKN05_024775	IpaB	CDS	type III secretion system needle tip complex protein SipB	pcnB-WT	-1.35728	4.67449e-07	2.45468e-05
CP037923.1	QCC32216.1	EKN05_011930	EKN05_011930	CDS	hydrolase	pcnB-WT	-0.56304	4.82823e-07	2.47504e-05
CP037924.1	QCC34434.1	EKN05_024840	OspC3	CDS	hypothetical protein	pcnB-WT	-0.92748	5.61533e-07	2.81158e-05
CP037924.1	QCC34402.1	EKN05_024655	Spa32	CDS	surface presentation of antigens protein SpaN	pcnB-WT	-0.756116	7.6073e-07	3.72239e-05
CP037924.1	QCC34415.1	EKN05_024725	MxiH	CDS	type III secretion system needle complex protein	pcnB-WT	-2.96164	1.26676e-06	6.06074e-05
CP037923.1	QCC31564.1	EKN05_007775	SodC	CDS	superoxide dismutase [Cu-Zn] SodC2	pcnB-WT	-0.435045	1.36186e-06	6.37408e-05
CP037923.1	QCC33156.1	EKN05_017720	RraB	CDS	ribonuclease E inhibitor RraB	pcnB-WT	-0.852013	1.41751e-06	6.44782e-05
CP037923.1	QCC31329.1	EKN05_006090	YedE	CDS	selenium metabolism membrane protein YedE/FdhT	pcnB-WT	0.851939	1.56842e-06	6.89146e-05
CP037924.1	QCC34396.1	EKN05_024625	Spa-orf10	CDS	hypothetical protein	pcnB-WT	-0.938644	1.60528e-06	6.91232e-05
CP037924.1	QCC34385.1	EKN05_024455	PhoN1	CDS	phosphatase PAP2 family protein	pcnB-WT	-0.701085	1.66134e-06	7.01346e-05
CP037923.1	QCC31455.1	EKN05_006960	DbpA	CDS	ATP-dependent RNA helicase DbpA	pcnB-WT	-0.386513	2.06579e-06	8.55317e-05
CP037924.1	QCC34400.1	EKN05_024645	Spa24	CDS	EscR/YscR/HrcR family type III secretion system export apparatus protein	pcnB-WT	-0.871435	2.2461e-06	9.12424e-05
CP037924.1	QCC34355.1	EKN05_024195	YigA	CDS	ANR family transcriptional regulator	pcnB-WT	-2.57262	2.62114e-06	0.000104506
CP037923.1	QCC31651.1	EKN05_008340	YdeJ	CDS	2-oxo-tetronate isomerase	pcnB-WT	-0.31439	3.03813e-06	0.000118929
CP037924.1	QCC34318.1	EKN05_023785	VirF	CDS	AraC family invasion system transcriptional regulator VirF	pcnB-WT	-0.735804	3.13437e-06	0.000119267
CP037923.1	QCC32872.1	EKN05_016000	FhuA	CDS	ferrichrome porin FhuA	pcnB-WT	-0.408448	3.15754e-06	0.000119267
CP037924.1	QCC34357.1	EKN05_024205	TraX	CDS	type-F conjugative transfer system pilin acetylase TraX	pcnB-WT	-0.841237	3.34171e-06	0.000124046
CP037924.1	QCC34416.1	EKN05_024730	MxiG	CDS	protein MxiG	pcnB-WT	-0.853969	3.47787e-06	0.000124531
CP037923.1	QCC31723.1	EKN05_008810	EKN05_008810	CDS	carboxymuconolactone decarboxylase family protein	pcnB-WT	0.31093	3.51127e-06	0.000124531
CP037923.1	QCC30763.1	EKN05_002495	ClpB	CDS	ATP-dependent chaperone ClpB	pcnB-WT	-0.318464	3.53092e-06	0.000124531
CP037923.1	QCC32027.1	EKN05_010715	PtsG	CDS	PTS glucose transporter subunit IIBC	pcnB-WT	0.333636	3.58613e-06	0.000124531
CP037923.1	QCC32342.1	EKN05_012665	IpaH_6	CDS	invasion protein	pcnB-WT	-0.404605	3.70158e-06	0.0001265
CP037923.1	QCC33987.1	EKN05_022770	YhcB	CDS	DUF1043 family protein	pcnB-WT	0.593004	3.90575e-06	0.000131392
CP037924.1	QCC34308.1	EKN05_023710	OspC2	CDS	hypothetical protein	pcnB-WT	-1.02393	4.01252e-06	0.000132907
CP037924.1	QCC34397.1	EKN05_024630	Spa40	CDS	EscU/YscU/HrcU family type III secretion system export apparatus switch protein	pcnB-WT	-0.602197	4.33027e-06	0.000141259
CP037923.1	QCC30702.1	EKN05_002080	IpaH_7	CDS	E3 ubiquitin--protein ligase	pcnB-WT	-0.408565	4.63678e-06	0.000149
CP037924.1	QCC34337.1	EKN05_024005	OspD2	CDS	ShET2/EspL2 family type III secretion system effector toxin	pcnB-WT	-1.1593	4.70634e-06	0.000149011
CP037923.1	QCC31609.1	EKN05_008055	EKN05_008055	CDS	serine protease	pcnB-WT	0.295204	4.98e-06	0.00015539
CP037923.1	QCC32421.1	EKN05_013205	NagE	CDS	PTS N-acetyl glucosamine transporter subunit IIABC	pcnB-WT	0.303632	5.48365e-06	0.000166274
CP037923.1	QCC33984.1	EKN05_022755	Mdh	CDS	malate dehydrogenase	pcnB-WT	0.37395	5.50439e-06	0.000166274
CP037924.1	QCC34301.1	EKN05_023640	IpaH7.8	CDS	T3SS effector E3 ubiquitin-protein ligase IpaH7.8	pcnB-WT	-0.435773	5.56049e-06	0.000166274
CP037923.1	QCC33693.1	EKN05_021090	Sbp	CDS	sulfate ABC transporter substrate-binding protein	pcnB-WT	-0.46789	5.84631e-06	0.000172292
CP037923.1	QCC30398.1	EKN05_000215	YgiM	CDS	SH3 domain-containing protein	pcnB-WT	-0.286154	5.9218e-06	0.000172292
CP037923.1	QCC33807.1	EKN05_021795	Ggt	CDS	gamma-glutamyltransferase	pcnB-WT	-0.393701	6.31029e-06	0.000180454
CP037923.1	QCC31483.1	EKN05_007190	EKN05_007190	CDS	DUF3313 domain-containing protein	pcnB-WT	-0.362908	6.36996e-06	0.000180454
CP037923.1	QCC32603.1	EKN05_014400	EKN05_014400	CDS	DUF1428 domain-containing protein	pcnB-WT	-0.537381	7.1391e-06	0.000199617
CP037923.1	QCC33787.1	EKN05_021695	YhhM	CDS	DUF2500 domain-containing protein	pcnB-WT	0.273117	7.4433e-06	0.000205454
CP037923.1	QCC33386.1	EKN05_019200	AldB	CDS	aldehyde dehydrogenase	pcnB-WT	-0.297345	8.168e-06	0.000222604
CP037923.1	QCC30400.1	EKN05_000225	GlnE	CDS	bifunctional [glutamate--ammonia ligase]-adenylyl-L-tyrosine phosphorylase/[glutamate--ammonia-ligase] adenylyltransferase	pcnB-WT	-0.273019	8.61706e-06	0.000231907
CP037923.1	QCC32057.1	EKN05_010885	EKN05_010885	CDS	DUF480 domain-containing protein	pcnB-WT	0.376862	8.90176e-06	0.000236611
CP037923.1	QCC30672.1	EKN05_001875	FlhA	CDS	formate hydrogenlyase transcriptional activator FlhA	pcnB-WT	0.298487	9.64955e-06	0.00025336
CP037923.1	QCC33502.1	EKN05_019930	TnaA	CDS	tryptophanase	pcnB-WT	0.586357	1.03759e-05	0.000269149
CP037924.1	QCC34411.1	EKN05_024700	MxiL	CDS	Mxi-Spa secretion machinery protein MxiL	pcnB-WT	-1.13225	1.10181e-05	0.000282403
CP037924.1	QCC34366.1	EKN05_024255	RfbU	CDS	glycosyltransferase family 1 protein	pcnB-WT	-0.509669	1.12987e-05	0.00028619
CP037923.1	QCC33540.1	EKN05_020140	AtpF	CDS	F0F1 ATP synthase subunit B	pcnB-WT	0.462642	1.19536e-05	0.000299092
CP037923.1	QCC31331.1	EKN05_006100	AmyA	CDS	alpha-amylase	pcnB-WT	-0.303055	1.20859e-05	0.000299092
CP037923.1	QCC33436.1	EKN05_019500	DinD	CDS	DNA damage-inducible protein D	pcnB-WT	0.262277	1.26799e-05	0.000310225
CP037924.1	QCC34457.1	EKN05_024260	Shf	CDS	carbohydrate transporter	pcnB-WT	-0.712937	1.29615e-05	0.000313551
CP037923.1	QCC33483.1	EKN05_019810	IbpB	CDS	heat shock chaperone IbpB	pcnB-WT	-0.581	1.45564e-05	0.000348
CP037924.1	QCC34403.1	EKN05_024660	Spa13	CDS	surface presentation of antigens protein SpaM	pcnB-WT	-0.9406	4.71572e-05	0.00076338
CP037923.1	QCC30852.1	EKN05_003030	GuaB	CDS	IMP dehydrogenase	pcnB-WT	-0.234003	1.47755e-05	0.000348
CP037923.1	QCC32160.1	EKN05_011565	EKN05_011565	CDS	ribosome modulation factor	pcnB-WT	0.795433	1.48704e-05	0.000348
CP037923.1	QCC33354.1	EKN05_018980	GadA	CDS	glutamate decarboxylase	pcnB-WT	-0.519805	1.54198e-05	0.000356976
CP037923.1	QCC32643.1	EKN05_014630	ThiI	CDS	tRNA 4-thiouridine(8) synthase ThiI	pcnB-WT	-0.262554	1.69424e-05	0.000388053
CP037923.1	QCC32982.1	EKN05_016635	DnaK	CDS	molecular chaperone DnaK	pcnB-WT	-0.254372	1.76823e-05	0.000399352
CP037923.1	QCC33841.1	EKN05_021975	FeoA	CDS	ferrous iron transporter A	pcnB-WT	-0.511713	1.78067e-05	0.000399352
CP037923.1	QCC33010.1	EKN05_016795	DeoD	CDS	purine-nucleoside phosphorylase	pcnB-WT	-0.2308	1.86857e-05	0.000414745
CP037923.1	QCC31456.1	EKN05_006965	TtcA	CDS	tRNA 2-thiocytidine(32) synthetase TtcA	pcnB-WT	-0.243475	1.91781e-05	0.000421331
CP037923.1	QCC33231.1	EKN05_018195	ActP	CDS	cation/acetate symporter ActP	pcnB-WT	0.891825	6.35208e-05	0.000936714
CP037923.1	QCC30485.1	EKN05_000745	SpeB	CDS	agmatinase	pcnB-WT	-0.362171	1.94307e-05	0.000422568
CP037923.1	QCC33899.1	EKN05_022280	EKN05_022280	CDS	protein SlyX	pcnB-WT	-0.711343	1.99507e-05	0.000425625
CP037923.1	QCC31125.1	EKN05_004640	FruB	CDS	fused PTS fructose transporter subunit IIA/HPr protein	pcnB-WT	-0.346841	2.01274e-05	0.000425625
CP037923.1	QCC32044.1	EKN05_010800	Rne	CDS	ribonuclease E	pcnB-WT	0.272174	2.02879e-05	0.000425625
CP037923.1	QCC30625.1	EKN05_001595	ProV	CDS	proline/glycine betaine ABC transporter ATP-binding protein ProV	pcnB-WT	-0.26484	2.0362e-05	0.000425625
CP037923.1	QCC31470.1	EKN05_007095	AldA	CDS	aldehyde dehydrogenase	pcnB-WT	-0.911769	6.78438e-05	0.000967336
CP037923.1	QCC31477.1	EKN05_007155	EKN05_007155	CDS	VOC family protein	pcnB-WT	-0.449648	2.18149e-05	0.00045161
CP037923.1	QCC32806.1	EKN05_015595	EKN05_015595	CDS	hypothetical protein	pcnB-WT	0.362011	2.33048e-05	0.00047786
CP037923.1	QCC31126.1	EKN05_004645	FruK	CDS	1-phosphofructokinase	pcnB-WT	-0.393319	2.52916e-05	0.000513705
CP037923.1	QCC33004.1	EKN05_016760	EttA	CDS	energy-dependent translational throttle protein EttA	pcnB-WT	-0.299519	2.58467e-05	0.000520074
CP037923.1	QCC31732.1	EKN05_008865	GdhA	CDS	NADP-specific glutamate dehydrogenase	pcnB-WT	-0.756518	9.00313e-05	0.0011607
CP037923.1	QCC33624.1	EKN05_020655	TatB	CDS	Sec-independent protein translocase subunit TatB	pcnB-WT	0.541505	2.69913e-05	0.000529191
CP037923.1	QCC31823.1	EKN05_009495	MpaA	CDS	murein tripeptide amidase MpaA	pcnB-WT	-0.343672	2.72334e-05	0.000529191
CP037923.1	QCC33997.1	EKN05_022825	YhcJ	CDS	N-acetylmannosamine-6-phosphate 2-epimerase	pcnB-WT	0.452601	2.72706e-05	0.000529191
CP037923.1	QCC33640.1	EKN05_020760	DsbA	CDS	thiol:disulfide interchange protein DsbA	pcnB-WT	-0.327434	2.7283e-05	0.000529191
CP037923.1	QCC32574.1	EKN05_014250	YbaS	CDS	glutaminase	pcnB-WT	0.472021	2.76387e-05	0.000531306
CP037923.1	QCC32799.1	EKN05_015555	EKN05_015555	CDS	coat protein	pcnB-WT	0.25766	2.85475e-05	0.000543918
CP037923.1	QCC31721.1	EKN05_008800	YdjY	CDS	protein YdjY	pcnB-WT	0.687869	2.88297e-05	0.000544476
CP037923.1	QCC31035.1	EKN05_004115	NuoK	CDS	NADH-quinone oxidoreductase subunit NuoK	pcnB-WT	0.24416	2.92972e-05	0.000547923
CP037923.1	QCC32034.1	EKN05_010750	AcpP	CDS	acyl carrier protein	pcnB-WT	-0.693326	2.95212e-05	0.000547923
CP037923.1	QCC32186.1	EKN05_011725	EKN05_011725	CDS	DUF882 domain-containing protein	pcnB-WT	-0.435872	3.00948e-05	0.000553796
CP037923.1	QCC31901.1	EKN05_009975	AdhE	CDS	bifunctional acetaldehyde-CoA/alcohol dehydrogenase	pcnB-WT	-0.57905	3.24267e-05	0.00059165
CP037923.1	QCC30579.1	EKN05_001330	FucO	CDS	lactaldehyde reductase	pcnB-WT	-0.254377	3.34756e-05	0.000602477
CP037924.1	QCC34456.1	EKN05_024220	MvpT	CDS	antitoxin	pcnB-WT	-0.217464	3.35798e-05	0.000602477
CP037923.1	QCC31535.1	EKN05_007605	PykF	CDS	pyruvate kinase PykF	pcnB-WT	-0.25827	3.44176e-05	0.000612406
CP037923.1	QCC33832.1	EKN05_021930	NfuA	CDS	iron-sulfur cluster biogenesis protein NfuA	pcnB-WT	-0.277957	3.50229e-05	0.000618068
CP037923.1	QCC31494.1	EKN05_007275	EKN05_007275	CDS	GntR family transcriptional regulator	pcnB-WT	0.276328	3.84088e-05	0.000672311
CP037923.1	QCC31385.1	EKN05_006460	EKN05_006460	CDS	hypothetical protein	pcnB-WT	0.332969	4.06807e-05	0.000702868
CP037923.1	QCC32234.1	EKN05_012035	EKN05_012035	CDS	DUF535 domain-containing protein	pcnB-WT	-0.306763	4.08075e-05	0.000702868
CP037923.1	QCC33343.1	EKN05_018915	HslV	CDS	ATP-dependent protease subunit HslV	pcnB-WT	-0.262762	4.11476e-05	0.000703101
CP037923.1	QCC32837.1	EKN05_015810	Rof	CDS	Rho-binding antiterminator	pcnB-WT	-0.450312	4.22767e-05	0.000713991
CP037923.1	QCC33736.1	EKN05_021365	CspA	CDS	RNA chaperone/antiterminator CspA	pcnB-WT	-0.451751	4.24482e-05	0.000713991
CP037923.1	QCC33703.1	EKN05_021155	EKN05_021155	CDS	AsmA family protein	pcnB-WT	-0.206538	4.40901e-05	0.00073586
CP037924.1	QCC34325.1	EKN05_023850	ParA	CDS	ParA family protein	pcnB-WT	0.189341	4.47049e-05	0.000740381
CP037923.1	QCC32263.1	EKN05_012210	GrxA	CDS	GrxA family glutaredoxin	pcnB-WT	-0.809256	4.54921e-05	0.000746805
CP037923.1	QCC31900.1	EKN05_009965	OppA	CDS	oligopeptide ABC transporter substrate-binding protein OppA	pcnB-WT	-0.206965	4.57865e-05	0.000746805
CP037923.1	QCC34032.1	EKN05_023020	RlmE	CDS	23S rRNA (uridine(2552)-2'-O)-methyltransferase RlmE	pcnB-WT	-0.206188	4.78043e-05	0.00076808
CP037923.1	QCC32761.1	EKN05_015340	EKN05_015340	CDS	DUF551 domain-containing protein	pcnB-WT	0.567876	5.01327e-05	0.000795396
CP037923.1	QCC30606.1	EKN05_001480	IntA	CDS	integrase	pcnB-WT	-0.459169	5.02718e-05	0.000795396
CP037923.1	QCC33960.1	EKN05_022635	Fis	CDS	DNA-binding transcriptional regulator Fis	pcnB-WT	-0.263397	5.06127e-05	0.000795396
CP037923.1	QCC32278.1	EKN05_012295	RimO	CDS	30S ribosomal protein S12 methylthiotransferase RimO	pcnB-WT	-0.345927	5.41162e-05	0.000844291
CP037923.1	QCC30853.1	EKN05_003035	GuaA	CDS	glutamine-hydrolyzing GMP synthase	pcnB-WT	-0.202707	5.48711e-05	0.000849909
CP037923.1	QCC33344.1	EKN05_018920	HslU	CDS	HslU--HslV peptidase ATPase subunit	pcnB-WT	-0.254581	5.87618e-05	0.000903673
CP037923.1	QCC32135.1	EKN05_011430	AppC	CDS	cytochrome bd-II oxidase subunit 1	pcnB-WT	0.739163	0.000203472	0.00208608
CP037923.1	QCC31026.1	EKN05_004070	NuoA	CDS	NADH-quinone oxidoreductase subunit NuoA	pcnB-WT	0.211436	6.05748e-05	0.000919691
CP037923.1	QCC30774.1	EKN05_002570	YfiF	CDS	tRNA/rRNA methyltransferase	pcnB-WT	-0.240052	6.09573e-05	0.000919691
CP037923.1	QCC32229.1	EKN05_012010	ClpA	CDS	ATP-dependent Clp protease ATP-binding subunit ClpA	pcnB-WT	0.243893	6.14159e-05	0.000919691
CP037924.1	QCC34368.1	EKN05_024270	PWR501_0249	CDS	hypothetical protein	pcnB-WT	-0.311753	6.15121e-05	0.000919691
CP037923.1	QCC33427.1	EKN05_019445	MutM	CDS	bifunctional DNA-formamidopyrimidine glycosylase/DNA-(apurinic or apyrimidinic site) lyase	pcnB-WT	-0.242737	6.24859e-05	0.000927808
CP037924.1	QCC34306.1	EKN05_023685	SepA	CDS	serine protease autotransporter toxin SepA	pcnB-WT	-0.583513	6.56198e-05	0.00095529
CP037923.1	QCC34002.1	EKN05_022855	GltB	CDS	glutamate synthase large subunit	pcnB-WT	0.244818	6.57827e-05	0.00095529
CP037923.1	QCC31828.1	EKN05_009520	EKN05_009520	CDS	YcjX family protein	pcnB-WT	-0.226619	6.63768e-05	0.00095529
CP037923.1	QCC30682.1	EKN05_001960	RpoS	CDS	RNA polymerase sigma factor RpoS	pcnB-WT	0.38802	6.65552e-05	0.00095529
CP037923.1	QCC32292.1	EKN05_012380	LdtB	CDS	L	pcnB-WT	-0.214819	7.34925e-05	0.00104098
CP037923.1	QCC30808.1	EKN05_002785	PurL	CDS	phosphoribosylformylglycinamidine synthase	pcnB-WT	-0.181581	7.41686e-05	0.00104369
CP037923.1	QCC32945.1	EKN05_016430	RapA	CDS	RNA polymerase-associated protein RapA	pcnB-WT	-0.214818	7.59957e-05	0.00106246
CP037923.1	QCC31747.1	EKN05_008975	GapA	CDS	glyceraldehyde-3-phosphate dehydrogenase	pcnB-WT	-0.222716	7.69603e-05	0.001069
CP037923.1	QCC32253.1	EKN05_012155	ArtJ	CDS	arginine ABC transporter substrate-binding protein	pcnB-WT	-0.189011	7.82682e-05	0.0010802
CP037923.1	QCC33013.1	EKN05_016810	DeoC	CDS	deoxyribose-phosphate aldolase	pcnB-WT	0.250099	7.93062e-05	0.00108756
CP037924.1	QCC34462.1	EKN05_024710	MxiK	CDS	type III secretion apparatus protein OrgA/MxiK	pcnB-WT	-0.952336	8.13963e-05	0.00110569
CP037923.1	QCC33664.1	EKN05_020900	YihV	CDS	sulfofructose kinase	pcnB-WT	-0.553627	8.16556e-05	0.00110569
CP037923.1	QCC31579.1	EKN05_007875	RsxC	CDS	electron transport complex subunit RsxC	pcnB-WT	-0.240259	8.23565e-05	0.00110821
CP037923.1	QCC31931.1	EKN05_010145	PrsA	CDS	ribose-phosphate pyrophosphokinase	pcnB-WT	-0.241662	8.40191e-05	0.00111032
CP037923.1	QCC32482.1	EKN05_013580	GalM	CDS	galactose-1-epimerase	pcnB-WT	0.283859	8.41751e-05	0.00111032
CP037923.1	QCC32916.1	EKN05_016240	FtsZ	CDS	cell division protein FtsZ	pcnB-WT	-0.211773	8.44672e-05	0.00111032
CP037923.1	QCC33840.1	EKN05_021970	FeoB	CDS	Fe(2+) transporter permease subunit FeoB	pcnB-WT	-0.419833	8.45762e-05	0.00111032
CP037923.1	QCC31127.1	EKN05_004650	FruA	CDS	PTS fructose transporter subunit IIBC	pcnB-WT	-0.358261	8.65049e-05	0.00112876
CP037923.1	QCC33322.1	EKN05_018790	ArgC	CDS	N-acetyl-gamma-glutamyl-phosphate reductase	pcnB-WT	-0.53054	0.000292814	0.00263472
CP037923.1	QCC33995.1	EKN05_022815	NanA	CDS	N-acetylneuraminate lyase	pcnB-WT	0.322185	8.74534e-05	0.00113426
CP037923.1	QCC34277.1	EKN05_021425	Slp	CDS	outer membrane lipoprotein Slp	pcnB-WT	0.576485	9.30604e-05	0.00119261
CP037923.1	QCC31338.1	EKN05_006140	DcyD	CDS	D-cysteine desulfhydrase	pcnB-WT	-0.185075	9.63324e-05	0.00122058
CP037923.1	QCC31941.1	EKN05_010195	TreA	CDS	alpha	pcnB-WT	-0.195424	9.63766e-05	0.00122058
CP037923.1	QCC31462.1	EKN05_007015	LdhA	CDS	D-lactate dehydrogenase	pcnB-WT	-0.20475	9.85757e-05	0.00124113
CP037923.1	QCC32900.1	EKN05_016150	AceF	CDS	pyruvate dehydrogenase complex dihydrolipoyllysine-residue acetyltransferase	pcnB-WT	-0.178664	0.000100756	0.00126121
CP037924.1	QCC34370.1	EKN05_024305	OspG	CDS	protein kinase OspG	pcnB-WT	-0.508545	0.000336374	0.00288532
CP037923.1	QCC32581.1	EKN05_014290	YbaL	CDS	Kef family K(+) transporter	pcnB-WT	0.199867	0.000107398	0.00133658
CP037923.1	QCC33554.1	EKN05_020235	EKN05_020235	CDS	FadR family transcriptional regulator	pcnB-WT	0.278934	0.000110878	0.00136629
CP037923.1	QCC31959.1	EKN05_010300	DsbB	CDS	disulfide bond formation protein DsbB	pcnB-WT	0.238323	0.000111424	0.00136629
CP037923.1	QCC32184.1	EKN05_011715	AspC	CDS	aspartate/tyrosine/aromatic aminotransferase	pcnB-WT	-0.195499	0.000111689	0.00136629
CP037923.1	QCC30620.1	EKN05_001570	EKN05_001570	CDS	DUF883 domain-containing protein	pcnB-WT	-0.225174	0.000114892	0.00139753
CP037923.1	QCC32880.1	EKN05_016040	FolK	CDS	2-amino-4-hydroxy-6-hydroxymethyldihydropteridine diphosphokinase	pcnB-WT	0.544999	0.000384367	0.00322057
CP037923.1	QCC33793.1	EKN05_021725	RpoH	CDS	RNA polymerase sigma factor RpoH	pcnB-WT	-0.382924	0.000116103	0.00140433
CP037923.1	QCC34009.1	EKN05_022900	YhbH	CDS	ribosome hibernation promoting factor	pcnB-WT	-1.40525	0.000121496	0.00146134
CP037923.1	QCC33106.1	EKN05_017400	GroL	CDS	chaperonin GroEL	pcnB-WT	-0.223276	0.000124946	0.00148999
CP037923.1	QCC32641.1	EKN05_014620	PanE	CDS	2-dehydropantoate 2-reductase	pcnB-WT	0.200771	0.000125262	0.00148999
CP037924.1	QCC34383.1	EKN05_024445	PWR501_0205	CDS	type II toxin-antitoxin system RelB/DinJ family antitoxin	pcnB-WT	-1.12225	0.000414527	0.00333014
CP037924.1	QCC34459.1	EKN05_024355	EKN05_024355	CDS	hypothetical protein	pcnB-WT	-0.478099	0.000425327	0.00334207
CP037923.1	QCC32299.1	EKN05_012420	Dps	CDS	DNA starvation/stationary phase protection protein	pcnB-WT	0.243256	0.000130889	0.00154256
CP037923.1	QCC33113.1	EKN05_017440	YjdC	CDS	transcriptional regulator	pcnB-WT	0.270932	0.000131114	0.00154256
CP037923.1	QCC33536.1	EKN05_020115	MnmG	CDS	tRNA uridine-5-carboxymethylaminomethyl(34) synthesis enzyme MnmG	pcnB-WT	-0.235091	0.000133537	0.00156253
CP037923.1	QCC32901.1	EKN05_016155	AceE	CDS	pyruvate dehydrogenase (acetyl-transferring)	pcnB-WT	-0.196459	0.000134384	0.00156394
CP037923.1	QCC30882.1	EKN05_003215	YpfH	CDS	esterase	pcnB-WT	-0.199116	0.000137544	0.00159211
CP037923.1	QCC33828.1	EKN05_021910	MalT	CDS	HTH-type transcriptional regulator MalT	pcnB-WT	-0.362749	0.000138443	0.00159394
CP037923.1	QCC33162.1	EKN05_017750	LptF	CDS	lipopolysaccharide ABC transporter permease LptF	pcnB-WT	0.162984	0.000140555	0.00160965
CP037923.1	QCC30598.1	EKN05_001435	GrpE	CDS	nucleotide exchange factor GrpE	pcnB-WT	-0.202024	0.000144425	0.00163826
CP037923.1	QCC30456.1	EKN05_000585	NupG	CDS	nucleoside permease	pcnB-WT	0.266827	0.000144768	0.00163826
CP037923.1	QCC33742.1	EKN05_021410	HdeB	CDS	acid-activated periplasmic chaperone HdeB	pcnB-WT	-0.786511	0.000145336	0.00163826
CP037923.1	QCC30568.1	EKN05_001270	CsdE	CDS	cysteine desulfurase sulfur acceptor subunit CsdE	pcnB-WT	0.211078	0.000151925	0.00169264
CP037923.1	QCC32600.1	EKN05_014385	YlaD	CDS	maltose O-acetyltransferase	pcnB-WT	0.236901	0.000152125	0.00169264
CP037923.1	QCC30585.1	EKN05_001365	PheA	CDS	bifunctional chorismate mutase/prephenate dehydratase	pcnB-WT	-0.250788	0.000152838	0.00169264
CP037923.1	QCC31792.1	EKN05_009270	SitB	CDS	iron/manganese ABC transporter ATP-binding protein SitB	pcnB-WT	-0.388418	0.000153304	0.00169264
CP037923.1	QCC30428.1	EKN05_000395	DkgA	CDS	2	pcnB-WT	0.257364	0.000157673	0.00173199
CP037924.1	QCC34458.1	EKN05_024320	IpaH9.8	CDS	T3SS effector E3 ubiquitin-protein ligase IpaH9.8	pcnB-WT	-0.445844	0.000518539	0.00381029
CP037923.1	QCC33092.1	EKN05_017320	EpmA	CDS	elongation factor P--(R)-beta-lysine ligase	pcnB-WT	-0.288798	0.000159678	0.00174511
CP037923.1	QCC31175.1	EKN05_004950	EKN05_004950	CDS	damage-inducible protein DinI	pcnB-WT	0.476641	0.000522232	0.00382437
CP037923.1	QCC33074.1	EKN05_017200	VacB	CDS	ribonuclease R	pcnB-WT	0.174411	0.000163661	0.00177516
CP037923.1	QCC33707.1	EKN05_021175	DctA	CDS	dicarboxylate/amino acid:cation symporter	pcnB-WT	0.257041	0.00016489	0.00177516
CP037923.1	QCC33998.1	EKN05_022830	YhcI	CDS	N-acetylmannosamine kinase	pcnB-WT	0.449988	0.000164901	0.00177516
CP037923.1	QCC31759.1	EKN05_009050	EKN05_009050	CDS	DUF1889 family protein	pcnB-WT	-0.755883	0.00054304	0.00391126
CP037923.1	QCC33589.1	EKN05_020465	HemX	CDS	uroporphyrinogen-III C-methyltransferase	pcnB-WT	0.174383	0.000167843	0.00179784
CP037923.1	QCC31912.1	EKN05_010040	NarH	CDS	nitrate reductase subunit beta	pcnB-WT	0.196635	0.000170685	0.00181923
CP037923.1	QCC31493.1	EKN05_007270	CurA	CDS	NADPH-dependent curcumin/dihydrocurcumin reductase	pcnB-WT	-0.169832	0.000172963	0.00183443
CP037923.1	QCC30581.1	EKN05_001340	SdaB	CDS	L-serine ammonia-lyase	pcnB-WT	-0.151234	0.000175366	0.0018508
CP037923.1	QCC31454.1	EKN05_006955	ZntB	CDS	zinc transporter ZntB	pcnB-WT	0.229111	0.000180437	0.00189503
CP037923.1	QCC34229.1	EKN05_015995	FhuC	CDS	Fe3+-hydroxamate ABC transporter ATP-binding protein FhuC	pcnB-WT	-0.213873	0.000185307	0.00193528
CP037923.1	QCC33690.1	EKN05_021070	CpxR	CDS	envelope stress response regulator transcription factor CpxR	pcnB-WT	0.19161	0.000186067	0.00193528
CP037923.1	QCC31917.1	EKN05_010065	YchO	CDS	inverse autotransporter invasin YchO	pcnB-WT	-0.467748	0.000631363	0.00431532
CP037923.1	QCC33541.1	EKN05_020145	AtpH	CDS	F0F1 ATP synthase subunit delta	pcnB-WT	0.170804	0.000199559	0.00206563
CP037923.1	QCC32207.1	EKN05_011840	EKN05_011840	CDS	30S ribosomal protein S12 methylthiotransferase accessory protein YcaO	pcnB-WT	-0.277825	0.000201582	0.00207658
CP037923.1	QCC32168.1	EKN05_011605	PyrD	CDS	quinone-dependent dihydroorotate dehydrogenase	pcnB-WT	-0.152813	0.00020679	0.00211004
CP037923.1	QCC32892.1	EKN05_016110	CueO	CDS	multicopper oxidase CueO	pcnB-WT	0.233052	0.00021125	0.00214539
CP037923.1	QCC30761.1	EKN05_002485	PpnN	CDS	nucleotide 5'-monophosphate nucleosidase	pcnB-WT	0.173002	0.000216478	0.00218816
CP037923.1	QCC33400.1	EKN05_019290	LldD	CDS	quinone-dependent L-lactate dehydrogenase	pcnB-WT	0.193305	0.000220379	0.00220533
CP037923.1	QCC33692.1	EKN05_021085	PfkA	CDS	6-phosphofructokinase	pcnB-WT	-0.34628	0.000220952	0.00220533
CP037923.1	QCC33756.1	EKN05_021510	PitA	CDS	inorganic phosphate transporter PitA	pcnB-WT	-0.298525	0.00022125	0.00220533
CP037923.1	QCC31141.1	EKN05_004720	FolE	CDS	GTP cyclohydrolase I FolE	pcnB-WT	-0.148776	0.000226164	0.00224392
CP037923.1	QCC32855.1	EKN05_015900	PyrH	CDS	UMP kinase	pcnB-WT	-0.189747	0.000232617	0.00229736
CP037923.1	QCC30826.1	EKN05_002895	CsiE	CDS	stationary phase inducible protein CsiE	pcnB-WT	0.210187	0.000237724	0.00232719
CP037923.1	QCC30804.1	EKN05_002765	YfhH	CDS	MurR/RpiR family transcriptional regulator	pcnB-WT	0.264187	0.000237799	0.00232719
CP037923.1	QCC31083.1	EKN05_004405	OmpC	CDS	porin OmpC	pcnB-WT	0.186863	0.00023996	0.00233771
CP037923.1	QCC31066.1	EKN05_004295	InaA	CDS	lipopolysaccharide kinase InaA	pcnB-WT	-0.497399	0.00078777	0.00508989
CP037923.1	QCC31648.1	EKN05_008315	EKN05_008315	CDS	DUF1161 domain-containing protein	pcnB-WT	-1.15902	0.00024917	0.00239718
CP037923.1	QCC31160.1	EKN05_004830	OsmF	CDS	glycine betaine ABC transporter substrate-binding protein OsmF	pcnB-WT	0.19794	0.000250209	0.00239718
CP037923.1	QCC33533.1	EKN05_020100	AsnA	CDS	aspartate--ammonia ligase	pcnB-WT	-0.176015	0.000250502	0.00239718
CP037924.1	QCC34360.1	EKN05_024225	MvpA	CDS	tRNA(fMet)-specific endonuclease VapC	pcnB-WT	-0.181779	0.000251304	0.00239718
CP037923.1	QCC34070.1	EKN05_023245	GarR	CDS	2-hydroxy-3-oxopropionate reductase	pcnB-WT	0.290075	0.000251845	0.00239718
CP037924.1	QCC34401.1	EKN05_024650	Spa33	CDS	surface presentation of antigens protein SpaO	pcnB-WT	-0.805192	0.000252744	0.00239718
CP037923.1	QCC33011.1	EKN05_016800	DeoB	CDS	phosphopentomutase	pcnB-WT	-0.155502	0.000258074	0.00243699
CP037923.1	QCC34044.1	EKN05_023095	Pnp	CDS	polyribonucleotide nucleotidyltransferase	pcnB-WT	0.17259	0.000262441	0.00246714
CP037923.1	QCC30916.1	EKN05_003435	UcpA	CDS	SDR family oxidoreductase UcpA	pcnB-WT	0.209975	0.000263558	0.00246714
CP037923.1	QCC31423.1	EKN05_006715	MepM	CDS	murein DD-endopeptidase MepM	pcnB-WT	-0.232814	0.000265648	0.00247593
CP037923.1	QCC33350.1	EKN05_018955	Fpr	CDS	ferredoxin--NADP(+) reductase	pcnB-WT	0.225443	0.000274926	0.00254109
CP037923.1	QCC30384.1	EKN05_000120	YgjG	CDS	putrescine aminotransferase	pcnB-WT	0.236359	0.000275	0.00254109
CP037923.1	QCC31983.1	EKN05_010445	PurB	CDS	adenylosuccinate lyase	pcnB-WT	-0.175916	0.00027922	0.00256906
CP037923.1	QCC31886.1	EKN05_009875	YciF	CDS	ferritin-like domain-containing protein	pcnB-WT	-0.370794	0.000283834	0.00260041
CP037923.1	QCC31567.1	EKN05_007795	SlyA	CDS	transcriptional regulator SlyA	pcnB-WT	0.188183	0.000285546	0.002605
CP037923.1	QCC31017.1	EKN05_004025	Pta	CDS	phosphate acetyltransferase	pcnB-WT	-0.142385	0.000288809	0.00262365
CP037923.1	QCC31257.1	EKN05_005515	YefM	CDS	YoeB-YefM toxin-antitoxin system antitoxin YefM	pcnB-WT	-0.454761	0.000290734	0.00263005
CP037923.1	QCC34001.1	EKN05_022850	GltD	CDS	glutamate synthase small subunit	pcnB-WT	0.150008	0.000293699	0.00263472
CP037923.1	QCC31018.1	EKN05_004030	AckA	CDS	acetate kinase	pcnB-WT	-0.215101	0.00029606	0.00264489
CP037923.1	QCC30391.1	EKN05_000170	TsaD	CDS	tRNA (adenosine(37)-N6)-threonylcarbamoyltransferase complex transferase subunit TsaD	pcnB-WT	-0.158135	0.000297474	0.00264653
CP037923.1	QCC34046.1	EKN05_023110	DeaD	CDS	DEAD/DEAH family ATP-dependent RNA helicase	pcnB-WT	-0.232056	0.000305174	0.00270386
CP037923.1	QCC32586.1	EKN05_014315	HtpG	CDS	molecular chaperone HtpG	pcnB-WT	-0.425553	0.000321746	0.00282898
CP037923.1	QCC31555.1	EKN05_007725	EKN05_007725	CDS	Grx4 family monothiol glutaredoxin	pcnB-WT	-0.567921	0.000323509	0.00282898
CP037923.1	QCC32924.1	EKN05_016285	MurF	CDS	UDP-N-acetylmuramoyl-tripeptide--D-alanyl-D-alanine ligase	pcnB-WT	-0.252208	0.00032386	0.00282898
CP037923.1	QCC31910.1	EKN05_010030	NarI	CDS	respiratory nitrate reductase subunit gamma	pcnB-WT	0.219212	0.000324551	0.00282898
CP037923.1	QCC30639.1	EKN05_001700	PncC	CDS	nicotinamide-nucleotide amidase	pcnB-WT	0.205247	0.000329438	0.0028505
CP037923.1	QCC33219.1	EKN05_018115	Alr	CDS	alanine racemase	pcnB-WT	0.220812	0.000330871	0.0028505
CP037923.1	QCC31150.1	EKN05_004770	Cdd	CDS	cytidine deaminase	pcnB-WT	-0.171205	0.000330992	0.0028505
CP037923.1	QCC33734.1	EKN05_021355	EKN05_021355	CDS	DUF3053 domain-containing protein	pcnB-WT	0.158969	0.000340341	0.00290776
CP037923.1	QCC33105.1	EKN05_017395	EKN05_017395	CDS	DUF4156 domain-containing protein	pcnB-WT	0.216139	0.000346367	0.00294754
CP037923.1	QCC32911.1	EKN05_016215	YacG	CDS	DNA gyrase inhibitor YacG	pcnB-WT	-0.676124	0.00111212	0.00666961
CP037923.1	QCC33882.1	EKN05_022185	NirB	CDS	nitrite reductase large subunit	pcnB-WT	-0.764264	0.000366943	0.00311035
CP037923.1	QCC31514.1	EKN05_007415	GadC	CDS	glutamate:gamma-aminobutyrate antiporter	pcnB-WT	-0.374943	0.000381196	0.00321849
CP037923.1	QCC32599.1	EKN05_014380	Hha	CDS	hemolysin expression modulator Hha	pcnB-WT	-0.322443	0.000384993	0.00322057
CP037923.1	QCC31061.1	EKN05_004265	GlpC	CDS	anaerobic glycerol-3-phosphate dehydrogenase subunit C	pcnB-WT	-0.635676	0.000387247	0.00322057
CP037923.1	QCC33801.1	EKN05_021765	UgpB	CDS	sn-glycerol-3-phosphate ABC transporter substrate-binding protein UgpB	pcnB-WT	-0.293203	0.000388124	0.00322057
CP037923.1	QCC33440.1	EKN05_019520	RpoZ	CDS	DNA-directed RNA polymerase subunit omega	pcnB-WT	-0.632523	0.000388921	0.00322057
CP037923.1	QCC34174.1	EKN05_009045	EKN05_009045	CDS	RidA family protein	pcnB-WT	0.240772	0.00039128	0.00322768
CP037923.1	QCC30912.1	EKN05_003410	EKN05_003410	CDS	RpoE-regulated lipoprotein	pcnB-WT	-0.170648	0.000397934	0.00327005
CP037923.1	QCC33821.1	EKN05_021875	GlpD	CDS	glycerol-3-phosphate dehydrogenase	pcnB-WT	-0.376097	0.000399857	0.00327335
CP037923.1	QCC32190.1	EKN05_011745	MukE	CDS	chromosome partition protein MukE	pcnB-WT	0.183294	0.000407901	0.00329542
CP037923.1	QCC30561.1	EKN05_001225	Ptr	CDS	pitrilysin	pcnB-WT	-0.143225	0.000407923	0.00329542
CP037923.1	QCC30914.1	EKN05_003420	MurP	CDS	PTS N-acetylmuramic acid transporter subunits IIBC	pcnB-WT	-0.213282	0.000408569	0.00329542
CP037923.1	QCC31294.1	EKN05_005840	ZinT	CDS	metal-binding protein ZinT	pcnB-WT	0.21654	0.000408674	0.00329542
CP037923.1	QCC32183.1	EKN05_011710	OmpF	CDS	porin OmpF	pcnB-WT	0.245637	0.000418676	0.00334207
CP037923.1	QCC30632.1	EKN05_001645	GshA	CDS	glutamate--cysteine ligase	pcnB-WT	0.151224	0.000419841	0.00334207
CP037923.1	QCC33816.1	EKN05_021845	GlgX	CDS	glycogen debranching protein GlgX	pcnB-WT	-0.145042	0.000422898	0.00334207
CP037923.1	QCC30446.1	EKN05_000490	HybG	CDS	hydrogenase 2 maturation protein	pcnB-WT	0.178866	0.000424162	0.00334207
CP037923.1	QCC31348.1	EKN05_006205	TyrP	CDS	tyrosine transporter TyrP	pcnB-WT	0.229501	0.000424926	0.00334207
CP037923.1	QCC31120.1	EKN05_004610	EKN05_004610	CDS	GTP-binding protein	pcnB-WT	0.135425	0.000432942	0.00338954
CP037923.1	QCC34090.1	EKN05_023360	EKN05_023360	CDS	DUF883 domain-containing protein	pcnB-WT	0.274882	0.000437673	0.00340878
CP037923.1	QCC31515.1	EKN05_007420	GadB	CDS	glutamate decarboxylase	pcnB-WT	-0.523612	0.00133264	0.00755047
CP037923.1	QCC33404.1	EKN05_019310	SecB	CDS	protein-export chaperone SecB	pcnB-WT	0.142143	0.000439672	0.00340878
CP037923.1	QCC33002.1	EKN05_016750	TrpR	CDS	trp operon repressor	pcnB-WT	0.568157	0.000440148	0.00340878
CP037923.1	QCC32711.1	EKN05_015045	YkfE	CDS	C-lysozyme inhibitor	pcnB-WT	0.194044	0.000445048	0.00343437
CP037923.1	QCC32203.1	EKN05_011815	YcaL	CDS	metalloprotease	pcnB-WT	0.195481	0.000446748	0.00343517
CP037923.1	QCC33562.1	EKN05_020310	IlvD	CDS	dihydroxy-acid dehydratase	pcnB-WT	0.163672	0.000451071	0.00345607
CP037923.1	QCC31353.1	EKN05_006235	YecI	CDS	non-heme ferritin-like protein	pcnB-WT	-0.314942	0.000469736	0.00358632
CP037923.1	QCC32995.1	EKN05_016710	ArcA	CDS	two-component system response regulator ArcA	pcnB-WT	0.179479	0.000472815	0.00359707
CP037923.1	QCC31145.1	EKN05_004740	MglA	CDS	galactose/methyl galactoside ABC transporter ATP-binding protein MglA	pcnB-WT	0.188909	0.000475933	0.00360804
CP037923.1	QCC31589.1	EKN05_007930	HdhA	CDS	7-alpha-hydroxysteroid dehydrogenase	pcnB-WT	0.178233	0.000480999	0.00363365
CP037923.1	QCC33914.1	EKN05_022360	RplD	CDS	50S ribosomal protein L4	pcnB-WT	-0.14253	0.000489187	0.00368259
CP037923.1	QCC30613.1	EKN05_001535	Kbp	CDS	potassium binding protein Kbp	pcnB-WT	-0.315218	0.000502249	0.00376714
CP037923.1	QCC32159.1	EKN05_011560	FabA	CDS	bifunctional 3-hydroxydecanoyl-ACP dehydratase/trans-2-decenoyl-ACP isomerase	pcnB-WT	0.195503	0.000505894	0.00376714
CP037923.1	QCC31547.1	EKN05_007685	Cfa	CDS	cyclopropane fatty acyl phospholipid synthase	pcnB-WT	0.17341	0.000506293	0.00376714
CP037923.1	QCC30683.1	EKN05_001965	NlpD	CDS	murein hydrolase activator NlpD	pcnB-WT	0.134992	0.000508506	0.00376714
CP037923.1	QCC33851.1	EKN05_022025	IgaA	CDS	intracellular growth attenuator protein IgaA	pcnB-WT	0.152432	0.000509167	0.00376714
CP037923.1	QCC33496.1	EKN05_019890	DnaA	CDS	chromosomal replication initiator protein DnaA	pcnB-WT	-0.147051	0.000515237	0.00379899
CP037923.1	QCC31711.1	EKN05_008740	OsmE	CDS	osmotically-inducible lipoprotein OsmE	pcnB-WT	-0.193097	0.000525361	0.00383424
CP037923.1	QCC30584.1	EKN05_001355	RaiA	CDS	ribosome-associated translation inhibitor RaiA	pcnB-WT	0.312542	0.00052887	0.00384319
CP037924.1	QCC34382.1	EKN05_024440	StbB	CDS	plasmid stabilization protein	pcnB-WT	-0.53482	0.000530157	0.00384319
CP037923.1	QCC32058.1	EKN05_010890	RimJ	CDS	30S ribosomal protein S5 alanine N-acetyltransferase	pcnB-WT	0.18911	0.000543181	0.00391126
CP037923.1	QCC34215.1	EKN05_013045	LeuS	CDS	leucine--tRNA ligase	pcnB-WT	-0.144467	0.000545132	0.00391223
CP037923.1	QCC30416.1	EKN05_000325	EKN05_000325	CDS	antibiotic biosynthesis monooxygenase	pcnB-WT	0.15746	0.00055578	0.00397539
CP037923.1	QCC31415.1	EKN05_006660	AspS	CDS	aspartate--tRNA ligase	pcnB-WT	-0.139354	0.00056537	0.00399931
CP037923.1	QCC33412.1	EKN05_019365	Kbl	CDS	glycine C-acetyltransferase	pcnB-WT	-0.155333	0.000566617	0.00399931
CP037923.1	QCC33672.1	EKN05_020960	FdhE	CDS	formate dehydrogenase accessory protein FdhE	pcnB-WT	0.200186	0.000567281	0.00399931
CP037923.1	QCC30588.1	EKN05_001380	EKN05_001380	CDS	DUF2799 domain-containing protein	pcnB-WT	0.27526	0.000568195	0.00399931
CP037923.1	QCC31543.1	EKN05_007655	EKN05_007655	CDS	monooxygenase	pcnB-WT	-0.443878	0.000568895	0.00399931
CP037923.1	QCC32015.1	EKN05_010650	Mfd	CDS	transcription-repair coupling factor	pcnB-WT	-0.133878	0.000570425	0.00399931
CP037923.1	QCC32475.1	EKN05_013520	CpoB	CDS	cell division protein CpoB	pcnB-WT	-0.478054	0.000572126	0.00399931
CP037923.1	QCC32501.1	EKN05_013685	Rnk	CDS	nucleoside diphosphate kinase regulator	pcnB-WT	0.140702	0.000577672	0.00402501
CP037923.1	QCC33012.1	EKN05_016805	DeoA	CDS	thymidine phosphorylase	pcnB-WT	0.193503	0.000587328	0.00407909
CP037923.1	QCC34051.1	EKN05_023135	EKN05_023135	CDS	SCP2 domain-containing protein	pcnB-WT	0.157535	0.000594384	0.00411482
CP037923.1	QCC32485.1	EKN05_013595	GalE	CDS	UDP-glucose 4-epimerase GalE	pcnB-WT	0.146185	0.0005966	0.00411692
CP037923.1	QCC33076.1	EKN05_017210	PurA	CDS	adenylosuccinate synthase	pcnB-WT	-0.161108	0.000613389	0.00421925
CP037923.1	QCC30531.1	EKN05_001025	LysS	CDS	lysine--tRNA ligase	pcnB-WT	-0.132438	0.000626838	0.00429803
CP037923.1	QCC33232.1	EKN05_018200	EKN05_018200	CDS	DUF485 domain-containing protein	pcnB-WT	0.512531	0.00188321	0.0094073
CP037923.1	QCC30580.1	EKN05_001335	Xni	CDS	flap endonuclease Xni	pcnB-WT	0.183773	0.00064161	0.00437148
CP037923.1	QCC33446.1	EKN05_019550	EKN05_019550	CDS	AsmA family protein	pcnB-WT	0.158184	0.000645535	0.00438434
CP037923.1	QCC33205.1	EKN05_018045	UbiC	CDS	chorismate--pyruvate lyase	pcnB-WT	0.164331	0.000655047	0.00443228
CP037923.1	QCC31584.1	EKN05_007905	EKN05_007905	CDS	oxidoreductase	pcnB-WT	-0.150094	0.000658325	0.00443228
CP037923.1	QCC30503.1	EKN05_000850	EKN05_000850	CDS	oxidative stress defense protein	pcnB-WT	0.148912	0.000658769	0.00443228
CP037923.1	QCC31893.1	EKN05_009925	Kch	CDS	voltage-gated potassium channel protein	pcnB-WT	0.145653	0.000680823	0.0045664
CP037923.1	QCC30447.1	EKN05_000495	YghU	CDS	glutathione-dependent disulfide-bond oxidoreductase	pcnB-WT	-0.325918	0.000683643	0.00457107
CP037923.1	QCC31757.1	EKN05_009035	TsaB	CDS	tRNA (adenosine(37)-N6)-threonylcarbamoyltransferase complex dimerization subunit type 1 TsaB	pcnB-WT	-0.226863	0.000698769	0.00465774
CP037923.1	QCC31509.1	EKN05_007375	OsmC	CDS	peroxiredoxin OsmC	pcnB-WT	-0.228936	0.000702327	0.004667
CP037923.1	QCC30519.1	EKN05_000950	GcvT	CDS	glycine cleavage system aminomethyltransferase GcvT	pcnB-WT	0.182184	0.000713106	0.00472406
CP037923.1	QCC32640.1	EKN05_014615	YajQ	CDS	YajQ family cyclic di-GMP-binding protein	pcnB-WT	0.146577	0.000718459	0.00473408
CP037923.1	QCC30843.1	EKN05_002985	RlmN	CDS	bifunctional tRNA (adenosine(37)-C2)-methyltransferase TrmG/ribosomal RNA large subunit methyltransferase RlmN	pcnB-WT	-0.224739	0.000719017	0.00473408
CP037923.1	QCC31863.1	EKN05_009750	LapB	CDS	lipopolysaccharide assembly protein LapB	pcnB-WT	-0.121593	0.000740539	0.00486091
CP037923.1	QCC33662.1	EKN05_020890	YihT	CDS	sulfofructosephosphate aldolase	pcnB-WT	0.297	0.00215527	0.0105943
CP037923.1	QCC32068.1	EKN05_010945	EKN05_010945	CDS	rhodanese-related sulfurtransferase	pcnB-WT	-0.26545	0.000746331	0.00488404
CP037923.1	QCC30693.1	EKN05_002015	CysD	CDS	sulfate adenylyltransferase subunit 2	pcnB-WT	-0.184602	0.000763465	0.00498103
CP037923.1	QCC33388.1	EKN05_019210	SelB	CDS	selenocysteinyl-tRNA-specific translation elongation factor SelB	pcnB-WT	0.140899	0.000776712	0.00505215
CP037923.1	QCC31913.1	EKN05_010045	NarG	CDS	nitrate reductase subunit alpha	pcnB-WT	0.175039	0.00078542	0.00508989
CP037923.1	QCC31717.1	EKN05_008775	AstD	CDS	succinylglutamate-semialdehyde dehydrogenase	pcnB-WT	-0.315018	0.00228077	0.0110348
CP037923.1	QCC30386.1	EKN05_000145	YgjF	CDS	G/U mismatch-specific DNA glycosylase	pcnB-WT	0.137255	0.000789607	0.00508989
CP037923.1	QCC31916.1	EKN05_010060	NarL	CDS	two-component system response regulator NarL	pcnB-WT	0.1584	0.000799704	0.00513959
CP037923.1	QCC32411.1	EKN05_013120	CorC	CDS	magnesium/cobalt transporter CorC	pcnB-WT	-0.145958	0.000805362	0.00516055
CP037923.1	QCC34041.1	EKN05_023080	RbfA	CDS	30S ribosome-binding factor RbfA	pcnB-WT	0.164389	0.000819473	0.00523538
CP037923.1	QCC31481.1	EKN05_007175	EKN05_007175	CDS	LbetaH domain-containing protein	pcnB-WT	-0.459242	0.00237095	0.0113185
CP037923.1	QCC32149.1	EKN05_011505	MgsA	CDS	methylglyoxal synthase	pcnB-WT	0.145767	0.000824921	0.0052546
CP037923.1	QCC31476.1	EKN05_007150	EKN05_007150	CDS	LysR family transcriptional regulator	pcnB-WT	-0.287289	0.00240056	0.0114093
CP037923.1	QCC31013.1	EKN05_004005	EKN05_004005	CDS	glutathione transferase	pcnB-WT	-0.192011	0.000838955	0.00532823
CP037923.1	QCC33881.1	EKN05_022180	NirD	CDS	nitrite reductase small subunit NirD	pcnB-WT	-0.808779	0.000854979	0.00541403
CP037923.1	QCC32685.1	EKN05_014865	SbmA	CDS	peptide antibiotic transporter SbmA	pcnB-WT	-0.158165	0.000858938	0.00542302
CP037923.1	QCC32036.1	EKN05_010760	FabD	CDS	ACP S-malonyltransferase	pcnB-WT	0.134389	0.000862849	0.00542302
CP037923.1	QCC30809.1	EKN05_002790	QseE	CDS	two component system sensor histidine kinase QseE/GlrK	pcnB-WT	0.197001	0.000863956	0.00542302
CP037923.1	QCC33812.1	EKN05_021820	GntK	CDS	gluconokinase	pcnB-WT	-0.286473	0.0024917	0.011726
CP037923.1	QCC30640.1	EKN05_001705	MltB	CDS	murein transglycosylase B	pcnB-WT	-0.165305	0.000897693	0.00561841
CP037923.1	QCC30520.1	EKN05_000955	GcvH	CDS	glycine cleavage system protein GcvH	pcnB-WT	0.170926	0.000913292	0.00569947
CP037923.1	QCC33676.1	EKN05_020980	FdhD	CDS	sulfurtransferase FdhD	pcnB-WT	0.175804	0.00092835	0.0057767
CP037923.1	QCC33888.1	EKN05_022220	ArgD	CDS	aspartate aminotransferase family protein	pcnB-WT	-0.17488	0.000947937	0.00588158
CP037923.1	QCC32132.1	EKN05_011415	AppA	CDS	AppA family phytase/histidine-type acid phosphatase	pcnB-WT	0.326137	0.00273566	0.0124259
CP037923.1	QCC33285.1	EKN05_018530	PurH	CDS	bifunctional phosphoribosylaminoimidazolecarboxamide formyltransferase/IMP cyclohydrolase	pcnB-WT	-0.144252	0.000980978	0.0060691
CP037923.1	QCC32575.1	EKN05_014255	CopA	CDS	copper-exporting P-type ATPase CopA	pcnB-WT	0.188936	0.000984371	0.00607264
CP037923.1	QCC33685.1	EKN05_021045	SodA	CDS	superoxide dismutase [Mn]	pcnB-WT	-0.228445	0.000987727	0.00607593
CP037923.1	QCC34008.1	EKN05_022895	PtsN	CDS	PTS IIA-like nitrogen regulatory protein PtsN	pcnB-WT	0.168229	0.000998727	0.0061261
CP037923.1	QCC31914.1	EKN05_010050	NarK	CDS	nitrate transporter NarK	pcnB-WT	0.175806	0.00102158	0.00624848
CP037923.1	QCC32619.1	EKN05_014490	Lon	CDS	endopeptidase La	pcnB-WT	-0.128737	0.00102968	0.0062802
CP037923.1	QCC32590.1	EKN05_014335	Apt	CDS	adenine phosphoribosyltransferase	pcnB-WT	-0.111009	0.00104989	0.00637049
CP037923.1	QCC31845.1	EKN05_009640	PuuR	CDS	HTH-type transcriptional regulator PuuR	pcnB-WT	0.214231	0.00105041	0.00637049
CP037923.1	QCC33501.1	EKN05_019920	MnmE	CDS	tRNA uridine-5-carboxymethylaminomethyl(34) synthesis GTPase MnmE	pcnB-WT	0.120351	0.00107686	0.00650387
CP037923.1	QCC33879.1	EKN05_022170	CobA	CDS	uroporphyrinogen-III C-methyltransferase	pcnB-WT	-0.200442	0.0010811	0.00650387
CP037923.1	QCC32944.1	EKN05_016425	PolB	CDS	DNA polymerase II	pcnB-WT	-0.159581	0.00108146	0.00650387
CP037923.1	QCC30597.1	EKN05_001430	EKN05_001430	CDS	DUF21 domain-containing protein	pcnB-WT	0.268484	0.00308263	0.0134079
CP037923.1	QCC33081.1	EKN05_017235	Hfq	CDS	RNA chaperone Hfq	pcnB-WT	-0.691681	0.00113671	0.00677028
CP037923.1	QCC32534.1	EKN05_013920	YbdG	CDS	mechanosensitive ion channel family protein	pcnB-WT	0.110543	0.00114168	0.00677028
CP037923.1	QCC32572.1	EKN05_014240	CueR	CDS	HTH-type transcriptional regulator CueR	pcnB-WT	0.30995	0.0011437	0.00677028
CP037923.1	QCC33886.1	EKN05_022210	Fic	CDS	putative adenosine monophosphate-protein transferase Fic	pcnB-WT	0.135796	0.00114397	0.00677028
CP037923.1	QCC32860.1	EKN05_015925	DapD	CDS	2	pcnB-WT	0.109283	0.00114463	0.00677028
CP037923.1	QCC33638.1	EKN05_020750	EKN05_020750	CDS	DUF1040 family protein	pcnB-WT	0.315499	0.00115397	0.00680682
CP037923.1	QCC33785.1	EKN05_021685	ZntA	CDS	Zn(II)/Cd(II)/Pb(II) translocating P-type ATPase ZntA	pcnB-WT	0.159083	0.00116821	0.00687203
CP037923.1	QCC31081.1	EKN05_004395	RcsB	CDS	transcriptional regulator RcsB	pcnB-WT	0.202487	0.00117153	0.00687279
CP037923.1	QCC31689.1	EKN05_008580	BtuE	CDS	glutathione peroxidase	pcnB-WT	-0.118164	0.00120217	0.00703338
CP037923.1	QCC34018.1	EKN05_022945	MlaE	CDS	lipid asymmetry maintenance ABC transporter permease subunit MlaE	pcnB-WT	0.277051	0.00342247	0.0143937
CP037923.1	QCC31939.1	EKN05_010185	DhaL	CDS	dihydroxyacetone kinase ADP-binding subunit DhaL	pcnB-WT	0.22106	0.00124308	0.00725299
CP037923.1	QCC33829.1	EKN05_021915	MalP	CDS	maltodextrin phosphorylase	pcnB-WT	-0.120697	0.00125119	0.00726496
CP037923.1	QCC32187.1	EKN05_011730	LdtD	CDS	L	pcnB-WT	-0.214202	0.00125188	0.00726496
CP037923.1	QCC32419.1	EKN05_013195	NagA	CDS	N-acetylglucosamine-6-phosphate deacetylase	pcnB-WT	0.114077	0.00127547	0.00736384
CP037923.1	QCC32384.1	EKN05_012975	LipA	CDS	lipoyl synthase	pcnB-WT	-0.180128	0.00127576	0.00736384
CP037923.1	QCC32502.1	EKN05_013690	YbdR	CDS	glutathione-dependent formaldehyde dehydrogenase	pcnB-WT	-0.336594	0.00356262	0.0147506
CP037923.1	QCC31005.1	EKN05_003965	HisJ	CDS	histidine ABC transporter substrate-binding protein HisJ	pcnB-WT	0.136717	0.00128855	0.00741777
CP037923.1	QCC33618.1	EKN05_020625	Udp	CDS	uridine phosphorylase	pcnB-WT	0.177569	0.00129889	0.00745734
CP037923.1	QCC34192.1	EKN05_010695	LpoB	CDS	penicillin-binding protein activator LpoB	pcnB-WT	0.162049	0.00130598	0.0074781
CP037923.1	QCC33921.1	EKN05_022395	RpmC	CDS	50S ribosomal protein L29	pcnB-WT	0.249579	0.00131042	0.00748362
CP037923.1	QCC30917.1	EKN05_003440	CysP	CDS	sulfate ABC transporter substrate-binding protein	pcnB-WT	0.149021	0.0013225	0.00751606
CP037923.1	QCC31533.1	EKN05_007595	LdtE	CDS	L	pcnB-WT	-0.185625	0.00132308	0.00751606
CP037923.1	QCC33615.1	EKN05_020610	MetR	CDS	HTH-type transcriptional regulator MetR	pcnB-WT	0.25245	0.00365125	0.0149736
CP037923.1	QCC30498.1	EKN05_000825	Epd	CDS	erythrose-4-phosphate dehydrogenase	pcnB-WT	0.11123	0.00137282	0.00775771
CP037923.1	QCC33592.1	EKN05_020480	CyaA	CDS	class I adenylate cyclase	pcnB-WT	-0.194076	0.00137967	0.00777601
CP037923.1	QCC30545.1	EKN05_001135	LysA	CDS	diaminopimelate decarboxylase	pcnB-WT	-0.378645	0.00139824	0.00786008
CP037923.1	QCC32312.1	EKN05_012495	DinG	CDS	ATP-dependent DNA helicase DinG	pcnB-WT	-0.184386	0.00140623	0.00788439
CP037923.1	QCC32489.1	EKN05_013615	ModA	CDS	molybdate ABC transporter substrate-binding protein	pcnB-WT	0.154509	0.00141042	0.00788738
CP037923.1	QCC30631.1	EKN05_001640	LuxS	CDS	S-ribosylhomocysteine lyase	pcnB-WT	0.136234	0.00141716	0.00790454
CP037923.1	QCC32931.1	EKN05_016350	LeuA	CDS	2-isopropylmalate synthase	pcnB-WT	0.206523	0.00144086	0.00801592
CP037923.1	QCC32504.1	EKN05_013700	AhpF	CDS	alkyl hydroperoxide reductase subunit F	pcnB-WT	-0.11908	0.00145366	0.00806629
CP037923.1	QCC32841.1	EKN05_015830	AccA	CDS	acetyl-CoA carboxylase carboxyl transferase subunit alpha	pcnB-WT	0.105225	0.00146857	0.0081281
CP037923.1	QCC32919.1	EKN05_016255	Ddl	CDS	D-alanine--D-alanine ligase B	pcnB-WT	-0.104358	0.00151351	0.00835104
CP037923.1	QCC30630.1	EKN05_001625	EmrR	CDS	multidrug efflux transporter EmrAB transcriptional repressor EmrR	pcnB-WT	0.143741	0.00151661	0.00835104
CP037923.1	QCC31135.1	EKN05_004690	Nfo	CDS	deoxyribonuclease IV	pcnB-WT	0.129326	0.00152196	0.00835916
CP037923.1	QCC34203.1	EKN05_011510	HelD	CDS	DNA helicase IV	pcnB-WT	0.141567	0.00153711	0.00842084
CP037923.1	QCC33253.1	EKN05_018315	ProP	CDS	proline/glycine betaine transporter ProP	pcnB-WT	0.168875	0.00155052	0.00847277
CP037923.1	QCC32921.1	EKN05_016265	MurG	CDS	undecaprenyldiphospho-muramoylpentapeptide beta-N-acetylglucosaminyltransferase	pcnB-WT	-0.13253	0.00155783	0.00849116
CP037923.1	QCC33142.1	EKN05_017635	NrdD	CDS	anaerobic ribonucleoside-triphosphate reductase	pcnB-WT	0.439859	0.00157767	0.00855844
CP037923.1	QCC33459.1	EKN05_019665	IucD	CDS	lysine 6-monooxygenase	pcnB-WT	-0.288581	0.00158337	0.00855844
CP037923.1	QCC32157.1	EKN05_011550	MatP	CDS	macrodomain Ter protein MatP	pcnB-WT	0.18718	0.0015853	0.00855844
CP037923.1	QCC30432.1	EKN05_000420	ExbB	CDS	biopolymer transporter ExbB	pcnB-WT	-0.321052	0.00158923	0.00855844
CP037923.1	QCC31827.1	EKN05_009515	EKN05_009515	CDS	TIGR01620 family protein	pcnB-WT	-0.16349	0.00159005	0.00855844
CP037924.1	QCC34451.1	EKN05_023740	PWR501_0063	CDS	DUF1778 domain-containing protein	pcnB-WT	-0.462885	0.00164212	0.00880414
CP037923.1	QCC33747.1	EKN05_021450	ArsC	CDS	arsenate reductase	pcnB-WT	0.252706	0.00164388	0.00880414
CP037923.1	QCC30410.1	EKN05_000295	TolC	CDS	outer membrane channel protein TolC	pcnB-WT	-0.128887	0.00165247	0.00882822
CP037923.1	QCC30564.1	EKN05_001240	ArgA	CDS	amino-acid N-acetyltransferase	pcnB-WT	-0.141212	0.00168615	0.00898583
CP037923.1	QCC33616.1	EKN05_020615	MetE	CDS	5-methyltetrahydropteroyltriglutamate--homocysteine S-methyltransferase	pcnB-WT	-0.159557	0.00169984	0.00903642
CP037923.1	QCC32064.1	EKN05_010925	SolA	CDS	N-methyl-L-tryptophan oxidase	pcnB-WT	-0.158457	0.00171363	0.00905673
CP037923.1	QCC33005.1	EKN05_016765	NadR	CDS	multifunctional transcriptional regulator/nicotinamide-nucleotide adenylyltransferase/ribosylnicotinamide kinase NadR	pcnB-WT	0.113214	0.00171476	0.00905673
CP037923.1	QCC33130.1	EKN05_017565	TamB	CDS	autotransporter assembly complex protein TamB	pcnB-WT	0.115603	0.00171628	0.00905673
CP037923.1	QCC33635.1	EKN05_020710	HemG	CDS	menaquinone-dependent protoporphyrinogen IX dehydrogenase	pcnB-WT	0.132867	0.00173827	0.00915038
CP037923.1	QCC30810.1	EKN05_002795	QseG	CDS	two-component system QseEF-associated lipoprotein QseG	pcnB-WT	0.241527	0.00470296	0.0182441
CP037923.1	QCC33107.1	EKN05_017405	GroES	CDS	co-chaperone GroES	pcnB-WT	-0.178483	0.00175296	0.00920516
CP037923.1	QCC32904.1	EKN05_016175	AmpD	CDS	1	pcnB-WT	0.23465	0.00472557	0.0182988
CP037923.1	QCC31330.1	EKN05_006095	EKN05_006095	CDS	lipoprotein	pcnB-WT	0.125014	0.00176198	0.00922106
CP037923.1	QCC34059.1	EKN05_023175	DiaA	CDS	DnaA initiator-associating protein DiaA	pcnB-WT	0.15456	0.00177089	0.00922106
CP037923.1	QCC30921.1	EKN05_003460	CysM	CDS	cysteine synthase B	pcnB-WT	0.110527	0.00177184	0.00922106
CP037924.1	QCC34300.1	EKN05_023635	IpaH4.5	CDS	T3SS effector E3 ubiquitin-protein ligase IpaH4.5	pcnB-WT	-0.364949	0.00475805	0.0183257
CP037923.1	QCC34021.1	EKN05_022960	MlaB	CDS	lipid asymmetry maintenance protein MlaB	pcnB-WT	-0.361167	0.00177455	0.00922106
CP037923.1	QCC33108.1	EKN05_017415	FxsA	CDS	membrane protein FxsA	pcnB-WT	-0.243025	0.0017774	0.00922106
CP037923.1	QCC34267.1	EKN05_020220	RbsK	CDS	ribokinase	pcnB-WT	0.161838	0.00178404	0.00922217
CP037923.1	QCC31063.1	EKN05_004275	GlpA	CDS	anaerobic glycerol-3-phosphate dehydrogenase subunit A	pcnB-WT	-0.336491	0.00178618	0.00922217
CP037923.1	QCC31014.1	EKN05_004010	YfcE	CDS	phosphodiesterase	pcnB-WT	0.156566	0.00180866	0.00929779
CP037923.1	QCC32326.1	EKN05_012575	MoaC	CDS	cyclic pyranopterin monophosphate synthase MoaC	pcnB-WT	0.224951	0.00181264	0.00929779
CP037924.1	QCC34356.1	EKN05_024200	FinO	CDS	fertility inhibition protein FinO	pcnB-WT	-0.272364	0.00181378	0.00929779
CP037923.1	QCC33567.1	EKN05_020335	Rep	CDS	ATP-dependent DNA helicase Rep	pcnB-WT	-0.12983	0.00182031	0.00930911
CP037923.1	QCC32578.1	EKN05_014275	YbaK	CDS	Cys-tRNA(Pro)/Cys-tRNA(Cys) deacylase YbaK	pcnB-WT	0.149433	0.00182757	0.00932406
CP037923.1	QCC33853.1	EKN05_022035	MrcA	CDS	peptidoglycan glycosyltransferase/peptidoglycan DD-transpeptidase MrcA	pcnB-WT	-0.103444	0.00183378	0.00932559
CP037923.1	QCC31062.1	EKN05_004270	GlpB	CDS	glycerol-3-phosphate dehydrogenase subunit GlpB	pcnB-WT	-0.42452	0.00183653	0.00932559
CP037923.1	QCC32550.1	EKN05_014105	YbcJ	CDS	ribosome-associated protein YbcJ	pcnB-WT	-0.153366	0.0018423	0.00933288
CP037923.1	QCC33470.1	EKN05_019735	IlvB	CDS	acetolactate synthase large subunit	pcnB-WT	-0.169285	0.00185387	0.00935958
CP037923.1	QCC33559.1	EKN05_020295	IlvG	CDS	acetolactate synthase 2 catalytic subunit	pcnB-WT	0.176898	0.00185627	0.00935958
CP037923.1	QCC33864.1	EKN05_022090	Gph	CDS	phosphoglycolate phosphatase	pcnB-WT	0.119636	0.00186284	0.00937076
CP037923.1	QCC32456.1	EKN05_013420	SdhD	CDS	succinate dehydrogenase membrane anchor subunit	pcnB-WT	0.285663	0.00187541	0.0094073
CP037923.1	QCC33161.1	EKN05_017745	PepA	CDS	leucyl aminopeptidase	pcnB-WT	0.122023	0.001881	0.0094073
CP037923.1	QCC32131.1	EKN05_011410	YccC	CDS	tyrosine-protein kinase	pcnB-WT	0.350099	0.00519436	0.0194834
CP037923.1	QCC33827.1	EKN05_021905	RtcA	CDS	RNA 3'-terminal phosphate cyclase	pcnB-WT	-0.240642	0.00524661	0.0196341
CP037923.1	QCC32588.1	EKN05_014325	EKN05_014325	CDS	YbaB/EbfC family nucleoid-associated protein	pcnB-WT	-0.418683	0.00197825	0.00985922
CP037923.1	QCC30529.1	EKN05_001015	RecJ	CDS	single-stranded-DNA-specific exonuclease RecJ	pcnB-WT	-0.10136	0.00200524	0.00997063
CP037923.1	QCC30950.1	EKN05_003645	EKN05_003645	CDS	alanine transaminase	pcnB-WT	-0.139707	0.00201267	0.00998454
CP037923.1	QCC31084.1	EKN05_004410	ApbE	CDS	FAD:protein FMN transferase ApbE	pcnB-WT	0.436604	0.00537912	0.0198464
CP037923.1	QCC31858.1	EKN05_009710	Rnb	CDS	exoribonuclease II	pcnB-WT	-0.147275	0.00203687	0.0100813
CP037923.1	QCC32458.1	EKN05_013430	SdhB	CDS	succinate dehydrogenase iron-sulfur subunit	pcnB-WT	0.238559	0.00205769	0.010161
CP037923.1	QCC31635.1	EKN05_008230	EKN05_008230	CDS	hypothetical protein	pcnB-WT	-0.245853	0.00556307	0.0202319
CP037923.1	QCC30884.1	EKN05_003225	DapE	CDS	succinyl-diaminopimelate desuccinylase	pcnB-WT	0.101495	0.00211599	0.010425
CP037923.1	QCC30698.1	EKN05_002050	CysJ	CDS	NADPH-dependent assimilatory sulfite reductase flavoprotein subunit	pcnB-WT	-0.113466	0.00219594	0.0107696
CP037923.1	QCC33489.1	EKN05_019855	EKN05_019855	CDS	FadR family transcriptional regulator	pcnB-WT	0.131791	0.0022483	0.0110013
CP037923.1	QCC32020.1	EKN05_010675	Ndh	CDS	NAD(P)/FAD-dependent oxidoreductase	pcnB-WT	-0.148301	0.00226373	0.0110348
CP037923.1	QCC32519.1	EKN05_013795	FepB	CDS	Fe2+-enterobactin ABC transporter substrate-binding protein	pcnB-WT	-0.179307	0.00226765	0.0110348
CP037923.1	QCC32535.1	EKN05_013925	PheP	CDS	aromatic amino acid transporter AroP	pcnB-WT	-0.132885	0.00227608	0.0110348
CP037923.1	QCC33552.1	EKN05_020225	RbsR	CDS	transcriptional regulator RbsR	pcnB-WT	0.21019	0.00227858	0.0110348
CP037923.1	QCC32621.1	EKN05_014500	ClpP	CDS	streptothricin N-acetyltransferase	pcnB-WT	0.110697	0.00231235	0.0111625
CP037923.1	QCC33014.1	EKN05_016815	EKN05_016815	CDS	YjjI family glycine radical enzyme	pcnB-WT	-0.213833	0.00233	0.0112226
CP037923.1	QCC30636.1	EKN05_001685	AlaS	CDS	alanine--tRNA ligase	pcnB-WT	-0.102721	0.00235287	0.0112639
CP037923.1	QCC32819.1	EKN05_015685	GloB	CDS	hydroxyacylglutathione hydrolase	pcnB-WT	0.11665	0.00235371	0.0112639
CP037923.1	QCC30460.1	EKN05_000605	TrmB	CDS	tRNA (guanosine(46)-N7)-methyltransferase TrmB	pcnB-WT	-0.119607	0.00235427	0.0112639
CP037923.1	QCC30574.1	EKN05_001300	FucR	CDS	L-fucose operon activator	pcnB-WT	0.12454	0.00237789	0.0113266
CP037923.1	QCC31745.1	EKN05_008965	EKN05_008965	CDS	DUF1315 family protein	pcnB-WT	-0.788814	0.00620437	0.0219776
CP037923.1	QCC33164.1	EKN05_017765	Ahr	CDS	NADPH-dependent aldehyde reductase Ahr	pcnB-WT	-0.19411	0.00243276	0.0115369
CP037923.1	QCC31525.1	EKN05_007555	MenI	CDS	1	pcnB-WT	-0.23868	0.00634274	0.0223501
CP037923.1	QCC31122.1	EKN05_004620	YeiP	CDS	elongation factor P-like protein YeiP	pcnB-WT	-0.108313	0.00244173	0.011554
CP037923.1	QCC30920.1	EKN05_003455	CysA	CDS	sulfate/thiosulfate ABC transporter ATP-binding protein CysA	pcnB-WT	-0.168421	0.00248511	0.011726
CP037923.1	QCC34075.1	EKN05_023280	TdcB	CDS	bifunctional threonine ammonia-lyase/L-serine ammonia-lyase TdcB	pcnB-WT	-0.330996	0.00249444	0.011726
CP037923.1	QCC33179.1	EKN05_017890	UxuB	CDS	fructuronate reductase	pcnB-WT	0.127193	0.0025075	0.0117423
CP037923.1	QCC33631.1	EKN05_020690	FadB	CDS	fatty acid oxidation complex subunit alpha FadB	pcnB-WT	0.130667	0.00251518	0.0117423
CP037923.1	QCC30477.1	EKN05_000695	EndA	CDS	deoxyribonuclease I	pcnB-WT	0.187057	0.00251576	0.0117423
CP037923.1	QCC30675.1	EKN05_001890	MutS	CDS	DNA mismatch repair protein MutS	pcnB-WT	-0.0922493	0.0025197	0.0117423
CP037923.1	QCC34269.1	EKN05_020510	DapF	CDS	diaminopimelate epimerase	pcnB-WT	0.114356	0.00256963	0.0119359
CP037923.1	QCC32893.1	EKN05_016115	EKN05_016115	CDS	hypothetical protein	pcnB-WT	-0.264693	0.00257235	0.0119359
CP037923.1	QCC30782.1	EKN05_002615	RpoE	CDS	RNA polymerase sigma factor RpoE	pcnB-WT	-0.243681	0.00258806	0.011983
CP037923.1	QCC31843.1	EKN05_009630	OrdL	CDS	FAD-binding oxidoreductase	pcnB-WT	0.560704	0.00676781	0.0233055
CP037923.1	QCC31887.1	EKN05_009880	EKN05_009880	CDS	ferritin-like domain-containing protein	pcnB-WT	-0.304712	0.00265337	0.012259
CP037923.1	QCC31116.1	EKN05_004590	EKN05_004590	CDS	ABC transporter substrate-binding protein	pcnB-WT	-0.142121	0.00265995	0.0122631
CP037923.1	QCC31643.1	EKN05_008275	LsrR	CDS	transcriptional regulator LsrR	pcnB-WT	0.171474	0.00267071	0.0122864
CP037923.1	QCC33419.1	EKN05_019400	WaaJ	CDS	UDP-glucose--(galactosyl) LPS alpha1	pcnB-WT	-0.390785	0.00688104	0.0235906
CP037923.1	QCC34182.1	EKN05_009910	TonB	CDS	TonB system transport protein TonB	pcnB-WT	-0.193262	0.00267991	0.0123024
CP037923.1	QCC32483.1	EKN05_013585	GalK	CDS	galactokinase	pcnB-WT	0.139056	0.00269314	0.0123369
CP037923.1	QCC33407.1	EKN05_019330	GpmM	CDS	2	pcnB-WT	-0.196143	0.00270116	0.0123473
CP037923.1	QCC32835.1	EKN05_015800	EKN05_015800	CDS	YaeQ family protein	pcnB-WT	0.102579	0.00272815	0.0124233
CP037923.1	QCC33750.1	EKN05_021470	GorA	CDS	glutathione-disulfide reductase	pcnB-WT	0.105039	0.00272933	0.0124233
CP037923.1	QCC32686.1	EKN05_014870	AmpH	CDS	D-alanyl-D-alanine-carboxypeptidase/endopeptidase AmpH	pcnB-WT	-0.853736	0.00711413	0.0239698
CP037923.1	QCC32129.1	EKN05_011400	YccZ	CDS	polysaccharide export protein	pcnB-WT	0.214747	0.00712574	0.0239714
CP037923.1	QCC31636.1	EKN05_008235	EKN05_008235	CDS	trans-aconitate 2-methyltransferase	pcnB-WT	-0.168921	0.00278973	0.0125895
CP037923.1	QCC33531.1	EKN05_020090	RavA	CDS	ATPase RavA	pcnB-WT	0.129951	0.00279302	0.0125895
CP037923.1	QCC30687.1	EKN05_001985	IspF	CDS	2-C-methyl-D-erythritol 2	pcnB-WT	0.108439	0.00279403	0.0125895
CP037923.1	QCC33390.1	EKN05_019220	YibF	CDS	glutathione S-transferase	pcnB-WT	-0.11886	0.00279793	0.0125895
CP037923.1	QCC31427.1	EKN05_006740	Edd	CDS	phosphogluconate dehydratase	pcnB-WT	-0.134017	0.00280092	0.0125895
CP037923.1	QCC34036.1	EKN05_023040	SecG	CDS	preprotein translocase subunit SecG	pcnB-WT	0.192861	0.00281893	0.0126441
CP037923.1	QCC33814.1	EKN05_021835	Asd	CDS	aspartate-semialdehyde dehydrogenase	pcnB-WT	-0.152726	0.00283145	0.0126473
CP037923.1	QCC33397.1	EKN05_019255	EKN05_019255	CDS	YibL family ribosome-associated protein	pcnB-WT	0.237352	0.00283674	0.0126473
CP037923.1	QCC30860.1	EKN05_003090	Upp	CDS	uracil phosphoribosyltransferase	pcnB-WT	-0.154132	0.00283727	0.0126473
CP037923.1	QCC34247.1	EKN05_018130	AphA	CDS	class B acid phosphatase	pcnB-WT	0.173977	0.00284703	0.0126646
CP037923.1	QCC33295.1	EKN05_018585	YjaE	CDS	sigma D regulator	pcnB-WT	0.333564	0.00729347	0.0243455
CP037923.1	QCC33848.1	EKN05_022010	HslO	CDS	Hsp33 family molecular chaperone HslO	pcnB-WT	-0.140032	0.00287218	0.0127501
CP037923.1	QCC32585.1	EKN05_014310	Adk	CDS	adenylate kinase	pcnB-WT	0.0945511	0.00288123	0.012764
CP037923.1	QCC31056.1	EKN05_004230	ArnB	CDS	UDP-4-amino-4-deoxy-L-arabinose aminotransferase	pcnB-WT	-0.235776	0.00741618	0.0246025
CP037923.1	QCC32181.1	EKN05_011700	PncB	CDS	nicotinate phosphoribosyltransferase	pcnB-WT	-0.0989157	0.00290885	0.0128474
CP037923.1	QCC31110.1	EKN05_004560	RsuA	CDS	16S rRNA pseudouridine(516) synthase RsuA	pcnB-WT	-0.132589	0.00291537	0.0128474
CP037923.1	QCC31261.1	EKN05_005545	PlaP	CDS	putrescine/proton symporter PlaP	pcnB-WT	-0.281503	0.00291796	0.0128474
CP037923.1	QCC30925.1	EKN05_003485	PtsI	CDS	phosphoenolpyruvate-protein phosphotransferase PtsI	pcnB-WT	-0.0942907	0.00294059	0.0129206
CP037923.1	QCC31015.1	EKN05_004015	YfcD	CDS	NUDIX hydrolase YfcD	pcnB-WT	0.232228	0.00295786	0.01297
CP037923.1	QCC34077.1	EKN05_023290	TdcD	CDS	propionate kinase	pcnB-WT	-0.47193	0.00296637	0.0129809
CP037923.1	QCC32320.1	EKN05_012545	ClsB	CDS	cardiolipin synthase ClsB	pcnB-WT	0.303971	0.00301525	0.013168
CP037923.1	QCC33123.1	EKN05_017530	CysQ	CDS	3'(2')	pcnB-WT	0.112731	0.00304248	0.01326
CP037923.1	QCC31740.1	EKN05_008930	EKN05_008930	CDS	DeoR/GlpR transcriptional regulator	pcnB-WT	0.145132	0.00310278	0.0134683
CP037923.1	QCC32725.1	EKN05_015120	PepD	CDS	cytosol nonspecific dipeptidase	pcnB-WT	-0.135206	0.00312149	0.0135223
CP037923.1	QCC31029.1	EKN05_004085	NuoE	CDS	NADH-quinone oxidoreductase subunit NuoE	pcnB-WT	0.111675	0.0031456	0.0135994
CP037923.1	QCC32584.1	EKN05_014305	HemH	CDS	ferrochelatase	pcnB-WT	0.0968812	0.00316328	0.0136484
CP037923.1	QCC32198.1	EKN05_011785	LpxK	CDS	tetraacyldisaccharide 4'-kinase	pcnB-WT	-0.119744	0.00318317	0.0137067
CP037923.1	QCC32927.1	EKN05_016300	FtsL	CDS	cell division protein FtsL	pcnB-WT	0.133261	0.0032156	0.0138187
CP037923.1	QCC34256.1	EKN05_019470	Dut	CDS	dUTP diphosphatase	pcnB-WT	0.0961846	0.00324865	0.0139329
CP037923.1	QCC32556.1	EKN05_014135	PurK	CDS	5-(carboxyamino)imidazole ribonucleotide synthase	pcnB-WT	-0.301575	0.00325986	0.0139532
CP037923.1	QCC32999.1	EKN05_016730	CreA	CDS	protein CreA	pcnB-WT	0.1328	0.00328446	0.0140307
CP037923.1	QCC31748.1	EKN05_008980	EKN05_008980	CDS	D-hexose-6-phosphate mutarotase	pcnB-WT	-0.122665	0.00330321	0.0140784
CP037923.1	QCC32967.1	EKN05_016550	CarB	CDS	carbamoyl-phosphate synthase large subunit	pcnB-WT	-0.103008	0.00330873	0.0140784
CP037923.1	QCC31458.1	EKN05_006980	NifJ	CDS	pyruvate:ferredoxin (flavodoxin) oxidoreductase	pcnB-WT	0.115881	0.00331841	0.0140918
CP037923.1	QCC33359.1	EKN05_019015	GlyS	CDS	glycine--tRNA ligase subunit beta	pcnB-WT	-0.109535	0.0033294	0.0141106
CP037923.1	QCC31970.1	EKN05_010375	MinE	CDS	cell division topological specificity factor MinE	pcnB-WT	0.11359	0.00333614	0.0141114
CP037923.1	QCC30927.1	EKN05_003495	CysK	CDS	cysteine synthase A	pcnB-WT	0.151598	0.00334573	0.0141242
CP037923.1	QCC33152.1	EKN05_017690	BdcA	CDS	SDR family oxidoreductase	pcnB-WT	-0.195767	0.0085715	0.0276264
CP037923.1	QCC31981.1	EKN05_010435	MnmA	CDS	tRNA 2-thiouridine(34) synthase MnmA	pcnB-WT	-0.0901022	0.00342294	0.0143937
CP037923.1	QCC32822.1	EKN05_015700	EKN05_015700	CDS	endonuclease/exonuclease/phosphatase family protein	pcnB-WT	0.13269	0.00343558	0.0144187
CP037923.1	QCC30834.1	EKN05_002935	HscB	CDS	co-chaperone HscB	pcnB-WT	0.216133	0.00344856	0.0144361
CP037923.1	QCC32673.1	EKN05_014800	YaiA	CDS	protein YaiA	pcnB-WT	-0.511751	0.00345313	0.0144361
CP037923.1	QCC33537.1	EKN05_020120	RsmG	CDS	16S rRNA (guanine(527)-N(7))-methyltransferase RsmG	pcnB-WT	-0.335579	0.00347341	0.0144709
CP037923.1	QCC33294.1	EKN05_018580	NudC	CDS	NAD(+) diphosphatase	pcnB-WT	0.099915	0.0034749	0.0144709
CP037923.1	QCC34089.1	EKN05_023355	EKN05_023355	CDS	hypothetical protein	pcnB-WT	0.241541	0.00349448	0.0145244
CP037923.1	QCC33431.1	EKN05_019475	SlmA	CDS	nucleoid occlusion factor SlmA	pcnB-WT	0.139744	0.00350266	0.0145303
CP037923.1	QCC33521.1	EKN05_020035	PhoU	CDS	phosphate signaling complex protein PhoU	pcnB-WT	-0.126729	0.00359255	0.014846
CP037923.1	QCC30692.1	EKN05_002010	CysN	CDS	sulfate adenylyltransferase subunit CysN	pcnB-WT	-0.13503	0.00360552	0.0148711
CP037923.1	QCC31479.1	EKN05_007165	EKN05_007165	CDS	DUF465 domain-containing protein	pcnB-WT	0.244954	0.00363398	0.0149598
CP037923.1	QCC33039.1	EKN05_016975	HpaD	CDS	3	pcnB-WT	0.207272	0.00908948	0.0289064
CP037923.1	QCC30567.1	EKN05_001265	TcdA	CDS	tRNA cyclic N6-threonylcarbamoyladenosine(37) synthase TcdA	pcnB-WT	-0.10205	0.00364632	0.0149736
CP037923.1	QCC32209.1	EKN05_011855	PflA	CDS	pyruvate formate lyase 1-activating protein	pcnB-WT	0.123938	0.00371877	0.0152215
CP037923.1	QCC31761.1	EKN05_009060	PabB	CDS	aminodeoxychorismate synthase component 1	pcnB-WT	0.100986	0.0037582	0.0153537
CP037923.1	QCC31938.1	EKN05_010180	DhaK	CDS	dihydroxyacetone kinase subunit DhaK	pcnB-WT	0.169058	0.0037695	0.0153707
CP037923.1	QCC34273.1	EKN05_021075	CpxP	CDS	cell-envelope stress modulator CpxP	pcnB-WT	-0.427518	0.00942226	0.0299205
CP037923.1	QCC30904.1	EKN05_003365	EKN05_003365	CDS	hypothetical protein	pcnB-WT	0.237103	0.00956675	0.0302159
CP037923.1	QCC31534.1	EKN05_007600	Lpp	CDS	major outer membrane lipoprotein	pcnB-WT	-0.337771	0.0038631	0.01571
CP037923.1	QCC33398.1	EKN05_019280	LldP	CDS	L-lactate permease	pcnB-WT	0.182534	0.00386731	0.01571
CP037923.1	QCC33931.1	EKN05_022445	RpmD	CDS	50S ribosomal protein L30	pcnB-WT	0.0998456	0.00387908	0.0157282
CP037923.1	QCC31780.1	EKN05_009165	ProQ	CDS	RNA chaperone ProQ	pcnB-WT	-0.119673	0.00395259	0.0159696
CP037923.1	QCC31921.1	EKN05_010085	ChaA	CDS	sodium-potassium/proton antiporter ChaA	pcnB-WT	-0.296627	0.00395346	0.0159696
CP037923.1	QCC33405.1	EKN05_019315	GrxC	CDS	glutaredoxin 3	pcnB-WT	-0.265446	0.00396536	0.015978
CP037923.1	QCC30749.1	EKN05_002425	MazG	CDS	nucleoside triphosphate pyrophosphohydrolase	pcnB-WT	0.157983	0.00397037	0.015978
CP037923.1	QCC31431.1	EKN05_006765	EKN05_006765	CDS	tellurite resistance TerB family protein	pcnB-WT	0.292194	0.00983735	0.0306954
CP037923.1	QCC34007.1	EKN05_022890	RapZ	CDS	RNase adapter RapZ	pcnB-WT	0.11035	0.00399482	0.0160464
CP037923.1	QCC30637.1	EKN05_001690	RecX	CDS	recombination regulator RecX	pcnB-WT	0.203973	0.00994695	0.0309925
CP037923.1	QCC31153.1	EKN05_004785	DusC	CDS	tRNA dihydrouridine(16) synthase DusC	pcnB-WT	-0.186185	0.00996351	0.0309992
CP037923.1	QCC32258.1	EKN05_012185	PotF	CDS	spermidine/putrescine ABC transporter substrate-binding protein PotF	pcnB-WT	-0.165167	0.00406977	0.016317
CP037923.1	QCC32062.1	EKN05_010910	PyrC	CDS	dihydroorotase	pcnB-WT	-0.106988	0.00415952	0.0166458
CP037923.1	QCC32324.1	EKN05_012565	MoaE	CDS	molybdopterin synthase catalytic subunit MoaE	pcnB-WT	0.144667	0.00419381	0.0167389
CP037923.1	QCC31489.1	EKN05_007245	YdcY	CDS	DUF2526 domain-containing protein	pcnB-WT	0.312929	0.00419834	0.0167389
CP037923.1	QCC32896.1	EKN05_016130	EKN05_016130	CDS	UPF0231 family protein	pcnB-WT	0.129413	0.00423046	0.0168358
CP037923.1	QCC32327.1	EKN05_012580	MoaB	CDS	molybdenum cofactor biosynthesis protein B	pcnB-WT	0.272355	0.00424379	0.0168577
CP037923.1	QCC32655.1	EKN05_014690	Tsx	CDS	nucleoside-specific channel-forming protein Tsx	pcnB-WT	0.170081	0.00427304	0.0169414
CP037923.1	QCC31949.1	EKN05_010250	EmtA	CDS	membrane-bound lytic murein transglycosylase EmtA	pcnB-WT	0.0941587	0.00428059	0.0169414
CP037923.1	QCC33047.1	EKN05_017030	YjiA	CDS	GTPase	pcnB-WT	0.135696	0.0042971	0.0169755
CP037923.1	QCC34024.1	EKN05_022980	IspB	CDS	octaprenyl-diphosphate synthase	pcnB-WT	0.149699	0.0043106	0.0169976
CP037923.1	QCC33167.1	EKN05_017820	YjhT	CDS	N-acetylneuraminate epimerase	pcnB-WT	0.253972	0.0105842	0.0325541
CP037923.1	QCC33649.1	EKN05_020820	NtrB	CDS	nitrogen regulation protein NR(II)	pcnB-WT	0.139797	0.00436461	0.0171791
CP037923.1	QCC31862.1	EKN05_009740	YciH	CDS	stress response translation initiation inhibitor YciH	pcnB-WT	0.100617	0.00438538	0.0172294
CP037923.1	QCC33706.1	EKN05_021170	EKN05_021170	CDS	insulinase family protein	pcnB-WT	-0.0835739	0.00442537	0.0173549
CP037923.1	QCC32457.1	EKN05_013425	SdhA	CDS	succinate dehydrogenase flavoprotein subunit	pcnB-WT	0.179291	0.00444974	0.0174029
CP037923.1	QCC32444.1	EKN05_013345	PhrB	CDS	deoxyribodipyrimidine photo-lyase	pcnB-WT	-0.125442	0.00445378	0.0174029
CP037923.1	QCC33372.1	EKN05_019095	YiaJ	CDS	IclR family transcriptional regulator YiaJ	pcnB-WT	0.0952433	0.004481	0.0174775
CP037923.1	QCC33619.1	EKN05_020630	RmuC	CDS	DNA recombination protein RmuC	pcnB-WT	0.10022	0.00451923	0.0175948
CP037923.1	QCC33549.1	EKN05_020190	RbsD	CDS	D-ribose pyranase	pcnB-WT	-0.180748	0.0110691	0.0337084
CP037923.1	QCC30876.1	EKN05_003185	GcvR	CDS	glycine cleavage system transcriptional repressor	pcnB-WT	0.214433	0.0112547	0.0341372
CP037923.1	QCC34019.1	EKN05_022950	MlaD	CDS	outer membrane lipid asymmetry maintenance protein MlaD	pcnB-WT	0.142835	0.00466422	0.0181265
CP037923.1	QCC32555.1	EKN05_014130	PurE	CDS	5-(carboxyamino)imidazole ribonucleotide mutase	pcnB-WT	-0.208735	0.0113438	0.0343504
CP037923.1	QCC33523.1	EKN05_020045	PstA	CDS	phosphate ABC transporter permease PstA	pcnB-WT	0.179973	0.0114782	0.03466
CP037923.1	QCC34058.1	EKN05_023170	YraP	CDS	divisome-associated lipoprotein YraP	pcnB-WT	0.107559	0.00473736	0.0183116
CP037923.1	QCC30835.1	EKN05_002940	HscA	CDS	Fe-S protein assembly chaperone HscA	pcnB-WT	-0.127921	0.00474873	0.0183226
CP037923.1	QCC30586.1	EKN05_001370	TyrA	CDS	bifunctional chorismate mutase/prephenate dehydrogenase	pcnB-WT	-0.127947	0.00479844	0.0184483
CP037923.1	QCC32726.1	EKN05_015125	Gpt	CDS	xanthine phosphoribosyltransferase	pcnB-WT	-0.117999	0.00481561	0.0184632
CP037923.1	QCC31497.1	EKN05_007295	NarZ	CDS	nitrate reductase subunit alpha	pcnB-WT	0.175994	0.0048201	0.0184632
CP037923.1	QCC30880.1	EKN05_003205	EKN05_003205	CDS	neutral zinc metallopeptidase	pcnB-WT	0.156281	0.00482804	0.0184632
CP037923.1	QCC32465.1	EKN05_013470	CydA	CDS	cytochrome bd-I ubiquinol oxidase subunit CydA	pcnB-WT	0.204223	0.00484077	0.018479
CP037923.1	QCC31524.1	EKN05_007550	YdiJ	CDS	FAD-binding oxidoreductase	pcnB-WT	-0.101499	0.00486166	0.0185259
CP037923.1	QCC32484.1	EKN05_013590	GalT	CDS	galactose-1-phosphate uridylyltransferase	pcnB-WT	0.202395	0.00489732	0.0186288
CP037923.1	QCC32235.1	EKN05_012040	EKN05_012040	CDS	ATP-dependent endonuclease	pcnB-WT	0.153867	0.0049719	0.0188792
CP037923.1	QCC32993.1	EKN05_016700	LasT	CDS	tRNA/rRNA methyltransferase	pcnB-WT	0.0959107	0.00498928	0.0189106
CP037923.1	QCC33573.1	EKN05_020365	WecA	CDS	UDP-N-acetylglucosamine--undecaprenyl-phosphate N-acetylglucosaminephosphotransferase	pcnB-WT	0.126976	0.00499774	0.0189106
CP037923.1	QCC31559.1	EKN05_007750	GloA	CDS	lactoylglutathione lyase	pcnB-WT	0.111974	0.00503043	0.0190009
CP037923.1	QCC33348.1	EKN05_018945	GlpK	CDS	glycerol kinase	pcnB-WT	-0.258176	0.0121547	0.0361452
CP037923.1	QCC32549.1	EKN05_014100	FolD	CDS	bifunctional methylenetetrahydrofolate dehydrogenase/methenyltetrahydrofolate cyclohydrolase FolD	pcnB-WT	-0.107569	0.00509245	0.0192015
CP037923.1	QCC32929.1	EKN05_016320	Cra	CDS	catabolite repressor/activator	pcnB-WT	0.100851	0.00511657	0.0192587
CP037923.1	QCC33850.1	EKN05_022020	YrfG	CDS	GMP/IMP nucleotidase	pcnB-WT	0.103824	0.0051517	0.0193571
CP037923.1	QCC34005.1	EKN05_022870	ElbB	CDS	isoprenoid biosynthesis glyoxalase ElbB	pcnB-WT	0.170577	0.0052528	0.0196341
CP037923.1	QCC34030.1	EKN05_023010	GreA	CDS	transcription elongation factor GreA	pcnB-WT	-0.127906	0.00530518	0.0197607
CP037923.1	QCC32243.1	EKN05_012095	EKN05_012095	CDS	N-acetylmuramoyl-L-alanine amidase	pcnB-WT	0.101559	0.00530748	0.0197607
CP037923.1	QCC33907.1	EKN05_022320	FusA	CDS	elongation factor G	pcnB-WT	-0.109003	0.00531773	0.0197607
CP037923.1	QCC32323.1	EKN05_012560	EKN05_012560	CDS	Bax inhibitor-1/YccA family protein	pcnB-WT	-0.910906	0.00533018	0.0197607
CP037923.1	QCC30972.1	EKN05_003780	FadL	CDS	long-chain fatty acid transporter FadL	pcnB-WT	0.104466	0.00533253	0.0197607
CP037923.1	QCC30435.1	EKN05_000435	EKN05_000435	CDS	TIGR00645 family protein	pcnB-WT	0.161529	0.00534602	0.0197766
CP037923.1	QCC33556.1	EKN05_020275	MaoP	CDS	macrodomain Ori organization protein MaoP	pcnB-WT	0.128187	0.00538332	0.0198464
CP037923.1	QCC33992.1	EKN05_022795	SspB	CDS	ClpXP protease specificity-enhancing factor	pcnB-WT	-0.380767	0.00542098	0.0199195
CP037923.1	QCC32560.1	EKN05_014175	AllR	CDS	HTH-type transcriptional repressor AllR	pcnB-WT	0.130304	0.00542769	0.0199195
CP037923.1	QCC33751.1	EKN05_021475	EKN05_021475	CDS	23S rRNA (adenine(2030)-N(6))-methyltransferase RlmJ	pcnB-WT	-0.09769	0.0054309	0.0199195
CP037923.1	QCC32970.1	EKN05_016565	RihC	CDS	ribonucleoside hydrolase RihC	pcnB-WT	0.178342	0.0130398	0.0380268
CP037923.1	QCC32114.1	EKN05_011295	CbpA	CDS	curved DNA-binding protein	pcnB-WT	0.146092	0.00549011	0.0201024
CP037924.1	QCC34373.1	EKN05_024335	CcdA	CDS	type II toxin-antitoxin system antitoxin CcdA	pcnB-WT	-0.251625	0.0131373	0.0381079
CP037923.1	QCC30480.1	EKN05_000710	MetK	CDS	methionine adenosyltransferase	pcnB-WT	-0.0970548	0.005514	0.0201556
CP037923.1	QCC31865.1	EKN05_009760	PgpB	CDS	phosphatidylglycerophosphatase B	pcnB-WT	0.175488	0.0131753	0.0381079
CP037923.1	QCC30830.1	EKN05_002915	IscR	CDS	Fe-S cluster assembly transcriptional regulator IscR	pcnB-WT	-0.290397	0.00552888	0.0201757
CP037923.1	QCC31048.1	EKN05_004190	MenE	CDS	o-succinylbenzoate--CoA ligase	pcnB-WT	0.124384	0.00555813	0.0202319
CP037923.1	QCC30813.1	EKN05_002815	GlyA	CDS	serine hydroxymethyltransferase	pcnB-WT	0.0988114	0.0056383	0.0204545
CP037923.1	QCC34086.1	EKN05_023340	YqjG	CDS	glutathione S-transferase family protein	pcnB-WT	-0.090812	0.0056504	0.0204545
CP037923.1	QCC32606.1	EKN05_014425	TesB	CDS	acyl-CoA thioesterase II	pcnB-WT	-0.0918907	0.00565277	0.0204545
CP037923.1	QCC32579.1	EKN05_014280	UshA	CDS	bifunctional UDP-sugar hydrolase/5'-nucleotidase	pcnB-WT	0.124987	0.00567537	0.0205018
CP037923.1	QCC32144.1	EKN05_011480	EKN05_011480	CDS	acylphosphatase	pcnB-WT	0.232943	0.0136896	0.038933
CP037923.1	QCC32222.1	EKN05_011965	FtsK	CDS	DNA translocase FtsK	pcnB-WT	-0.0801887	0.00577235	0.0208071
CP037923.1	QCC31340.1	EKN05_006150	YecC	CDS	L-cystine ABC transporter ATP-binding protein YecC	pcnB-WT	-0.110772	0.00577922	0.0208071
CP037923.1	QCC30685.1	EKN05_001975	SurE	CDS	5'/3'-nucleotidase SurE	pcnB-WT	-0.525435	0.00581912	0.0209158
CP037923.1	QCC31096.1	EKN05_004475	NapC	CDS	cytochrome c-type protein NapC	pcnB-WT	-0.168964	0.0138344	0.03914
CP037923.1	QCC31680.1	EKN05_008535	PpsA	CDS	phosphoenolpyruvate synthase	pcnB-WT	0.130672	0.00589884	0.0211381
CP037923.1	QCC30943.1	EKN05_003600	Glk	CDS	glucokinase	pcnB-WT	-0.178796	0.00590059	0.0211381
CP037923.1	QCC31694.1	EKN05_008610	RplT	CDS	50S ribosomal protein L20	pcnB-WT	-0.182538	0.00594651	0.0212324
CP037923.1	QCC31453.1	EKN05_006945	SmrA	CDS	DNA endonuclease SmrA	pcnB-WT	0.188029	0.00594665	0.0212324
CP037923.1	QCC30928.1	EKN05_003500	CysZ	CDS	sulfate transporter CysZ	pcnB-WT	-0.186125	0.0140965	0.0396211
CP037923.1	QCC33138.1	EKN05_017615	EKN05_017615	CDS	ribosome-associated protein	pcnB-WT	0.110992	0.00603192	0.0215012
CP037923.1	QCC32969.1	EKN05_016560	DapB	CDS	4-hydroxy-tetrahydrodipicolinate reductase	pcnB-WT	-0.119287	0.00609576	0.0216929
CP037923.1	QCC30443.1	EKN05_000475	HybD	CDS	HyaD/HybD family hydrogenase maturation endopeptidase	pcnB-WT	0.186864	0.00620168	0.0219776
CP037923.1	QCC33095.1	EKN05_017335	FrdC	CDS	fumarate reductase subunit FrdC	pcnB-WT	0.303296	0.00620641	0.0219776
CP037923.1	QCC32862.1	EKN05_015940	DegP	CDS	serine endoprotease DegP	pcnB-WT	0.142476	0.00622458	0.0220058
CP037923.1	QCC31380.1	EKN05_006430	CmoA	CDS	carboxy-S-adenosyl-L-methionine synthase CmoA	pcnB-WT	-0.0910041	0.00626079	0.0220975
CP037923.1	QCC34168.1	EKN05_007950	UidA	CDS	beta-glucuronidase	pcnB-WT	0.229723	0.0147926	0.040779
CP037923.1	QCC32397.1	EKN05_013050	EKN05_013050	CDS	zinc ribbon-containing protein	pcnB-WT	0.155311	0.00637309	0.0224204
CP037923.1	QCC33572.1	EKN05_020360	Rho	CDS	transcription termination factor Rho	pcnB-WT	-0.0806032	0.00646668	0.0227125
CP037923.1	QCC30937.1	EKN05_003565	EKN05_003565	CDS	putative DNA-binding transcriptional regulator	pcnB-WT	0.20241	0.00650999	0.0228102
CP037923.1	QCC31201.1	EKN05_005145	YegS	CDS	lipid kinase YegS	pcnB-WT	-0.146548	0.0065157	0.0228102
CP037923.1	QCC33097.1	EKN05_017350	Blc	CDS	outer membrane lipoprotein Blc	pcnB-WT	0.108053	0.00652729	0.0228137
CP037923.1	QCC32441.1	EKN05_013330	EKN05_013330	CDS	hypothetical protein	pcnB-WT	-0.203228	0.0153243	0.0417198
CP037923.1	QCC33355.1	EKN05_018985	GadX	CDS	DNA-binding transcriptional regulator GadX	pcnB-WT	0.285023	0.00656089	0.0228725
CP037923.1	QCC30841.1	EKN05_002975	PbpC	CDS	penicillin-binding protein 1C	pcnB-WT	-0.10404	0.00656535	0.0228725
CP037923.1	QCC31460.1	EKN05_007005	EKN05_007005	CDS	YnbE family lipoprotein	pcnB-WT	0.159192	0.00662026	0.0230265
CP037923.1	QCC30999.1	EKN05_003925	FolC	CDS	bifunctional tetrahydrofolate synthase/dihydrofolate synthase	pcnB-WT	0.0934092	0.00668632	0.023195
CP037923.1	QCC33485.1	EKN05_019820	EKN05_019820	CDS	YceK/YidQ family lipoprotein	pcnB-WT	0.232087	0.00669024	0.023195
CP037923.1	QCC32026.1	EKN05_010710	FhuE	CDS	ferric-rhodotorulic acid/ferric-coprogen receptor FhuE	pcnB-WT	0.160108	0.00670646	0.0232138
CP037923.1	QCC32568.1	EKN05_014220	FetB	CDS	iron export ABC transporter permease subunit FetB	pcnB-WT	0.119407	0.00672558	0.0232266
CP037923.1	QCC30433.1	EKN05_000425	ExbD	CDS	TonB system transport protein ExbD	pcnB-WT	-0.2732	0.00673171	0.0232266
CP037923.1	QCC31136.1	EKN05_004695	EKN05_004695	CDS	YeiH family protein	pcnB-WT	0.107203	0.00678602	0.0233055
CP037923.1	QCC33574.1	EKN05_020370	WzzE	CDS	ECA polysaccharide chain length modulation protein	pcnB-WT	0.107472	0.00678708	0.0233055
CP037923.1	QCC32447.1	EKN05_013360	PxpB	CDS	5-oxoprolinase subunit PxpB	pcnB-WT	0.161249	0.0160195	0.0432206
CP037923.1	QCC32130.1	EKN05_011405	Etp	CDS	protein-tyrosine-phosphatase Etp	pcnB-WT	0.17818	0.00692843	0.0237153
CP037923.1	QCC33644.1	EKN05_020795	EngB	CDS	YihA family ribosome biogenesis GTP-binding protein	pcnB-WT	0.132851	0.00694912	0.0237483
CP037923.1	QCC30601.1	EKN05_001450	RecN	CDS	DNA repair protein RecN	pcnB-WT	-0.0930749	0.00699498	0.0238672
CP037923.1	QCC30970.1	EKN05_003770	MlaA	CDS	phospholipid-binding lipoprotein MlaA	pcnB-WT	0.0912534	0.0070236	0.0238844
CP037923.1	QCC32260.1	EKN05_012195	RimK	CDS	30S ribosomal protein S6--L-glutamate ligase	pcnB-WT	0.0978739	0.00702911	0.0238844
CP037923.1	QCC33441.1	EKN05_019525	SpoT	CDS	bifunctional GTP diphosphokinase/guanosine-3'	pcnB-WT	-0.277861	0.00703956	0.0238844
CP037923.1	QCC31890.1	EKN05_009900	YciB	CDS	septation protein A	pcnB-WT	0.279339	0.0163913	0.044003
CP037923.1	QCC32241.1	EKN05_012080	LtaE	CDS	low-specificity L-threonine aldolase	pcnB-WT	-0.109157	0.00704441	0.0238844
CP037923.1	QCC32405.1	EKN05_013090	RihA	CDS	pyrimidine-specific ribonucleoside hydrolase RihA	pcnB-WT	0.0960417	0.00707098	0.0239368
CP037923.1	QCC33930.1	EKN05_022440	RpsE	CDS	30S ribosomal protein S5	pcnB-WT	0.0820845	0.00709925	0.0239698
CP037923.1	QCC32009.1	EKN05_010620	CobB	CDS	NAD-dependent protein deacylase	pcnB-WT	0.102343	0.0071035	0.0239698
CP037923.1	QCC32728.1	EKN05_015135	Crl	CDS	sigma factor-binding protein Crl	pcnB-WT	0.136657	0.00721762	0.0242426
CP037923.1	QCC32182.1	EKN05_011705	AsnS	CDS	asparagine--tRNA ligase	pcnB-WT	-0.0862276	0.00724197	0.0242575
CP037923.1	QCC32205.1	EKN05_011825	AroA	CDS	3-phosphoshikimate 1-carboxyvinyltransferase	pcnB-WT	0.0890255	0.00724458	0.0242575
CP037923.1	QCC32671.1	EKN05_014790	PpnP	CDS	pyrimidine/purine nucleoside phosphorylase	pcnB-WT	-0.0941717	0.00726438	0.0242861
CP037923.1	QCC34252.1	EKN05_018685	CoaA	CDS	type I pantothenate kinase	pcnB-WT	-0.0949217	0.00731302	0.024373
CP037923.1	QCC32280.1	EKN05_012305	EKN05_012305	CDS	EAL domain-containing protein	pcnB-WT	0.0976351	0.00735637	0.0244795
CP037923.1	QCC33206.1	EKN05_018050	UbiA	CDS	4-hydroxybenzoate octaprenyltransferase	pcnB-WT	0.219534	0.0171142	0.0457042
CP037923.1	QCC30734.1	EKN05_002330	EKN05_002330	CDS	XRE family transcriptional regulator	pcnB-WT	0.233713	0.00741045	0.0246025
CP037923.1	QCC33310.1	EKN05_018690	BirA	CDS	bifunctional biotin--[acetyl-CoA-carboxylase] ligase/biotin operon repressor BirA	pcnB-WT	-0.232466	0.00746365	0.024698
CP037923.1	QCC30573.1	EKN05_001295	RlmM	CDS	23S rRNA (cytidine(2498)-2'-O)-methyltransferase RlmM	pcnB-WT	-0.119386	0.00746792	0.024698
CP037923.1	QCC31712.1	EKN05_008745	NadE	CDS	ammonia-dependent NAD(+) synthetase	pcnB-WT	-0.106973	0.00749093	0.0247362
CP037923.1	QCC33727.1	EKN05_021315	EptB	CDS	kdo(2)-lipid A phosphoethanolamine 7''-transferase	pcnB-WT	-0.133392	0.00753095	0.0248302
CP037923.1	QCC31842.1	EKN05_009625	GoaG	CDS	4-aminobutyrate transaminase	pcnB-WT	0.196717	0.00757053	0.0249226
CP037923.1	QCC30794.1	EKN05_002685	EKN05_002685	CDS	recombinase	pcnB-WT	-0.190299	0.0177743	0.0470703
CP037923.1	QCC33863.1	EKN05_022085	Rpe	CDS	ribulose-phosphate 3-epimerase	pcnB-WT	0.0876056	0.00773673	0.0254308
CP037923.1	QCC33811.1	EKN05_021815	GntR	CDS	HTH-type transcriptional regulator GntR	pcnB-WT	0.0800409	0.0077504	0.0254369
CP037924.1	QCC34327.1	EKN05_023875	PWR501_0034	CDS	IS4-like element ISSfl1 family transposase	pcnB-WT	-0.288977	0.00778765	0.0255203
CP037923.1	QCC33207.1	EKN05_018055	PlsB	CDS	glycerol-3-phosphate 1-O-acyltransferase PlsB	pcnB-WT	-0.0933988	0.00786535	0.0257357
CP037923.1	QCC33303.1	EKN05_018630	RplL	CDS	50S ribosomal protein L7/L12	pcnB-WT	-0.52428	0.00791035	0.0258087
CP037923.1	QCC31878.1	EKN05_009830	EKN05_009830	CDS	threonylcarbamoyl-AMP synthase	pcnB-WT	0.115856	0.00791163	0.0258087
CP037923.1	QCC34207.1	EKN05_012090	EKN05_012090	CDS	NAD(P)-dependent oxidoreductase	pcnB-WT	-0.0937726	0.00804174	0.0261539
CP037923.1	QCC33613.1	EKN05_020600	YigL	CDS	sugar/pyridoxal phosphate phosphatase YigL	pcnB-WT	0.089859	0.00804549	0.0261539
CP037923.1	QCC30828.1	EKN05_002905	SuhB	CDS	inositol-1-monophosphatase	pcnB-WT	-0.123625	0.00805389	0.0261539
CP037923.1	QCC30778.1	EKN05_002590	YfiE	CDS	LysR family transcriptional regulator	pcnB-WT	-0.29949	0.0186153	0.0485243
CP037923.1	QCC31042.1	EKN05_004160	ElaB	CDS	stress response protein ElaB	pcnB-WT	0.366474	0.00816084	0.0264613
CP037923.1	QCC32071.1	EKN05_010960	EKN05_010960	CDS	recombinase family protein	pcnB-WT	0.201227	0.0187086	0.0487058
CP037923.1	QCC32992.1	EKN05_016690	ThrA	CDS	bifunctional aspartate kinase/homoserine dehydrogenase I	pcnB-WT	0.119412	0.00830701	0.0268947
CP037923.1	QCC33003.1	EKN05_016755	SltY	CDS	murein transglycosylase	pcnB-WT	0.0894983	0.00851142	0.0275151
CP037923.1	QCC33842.1	EKN05_021980	EKN05_021980	CDS	RNA-binding transcriptional accessory protein	pcnB-WT	0.0788042	0.00856363	0.0276264
CP037923.1	QCC31704.1	EKN05_008695	CedA	CDS	cell division activator CedA	pcnB-WT	0.168037	0.0195413	0.0498488
CP037923.1	QCC32090.1	EKN05_011115	YcdX	CDS	phosphatase	pcnB-WT	-0.101374	0.00871889	0.0280595
CP037923.1	QCC33414.1	EKN05_019375	RfaD	CDS	ADP-glyceromanno-heptose 6-epimerase	pcnB-WT	-0.0800806	0.00882687	0.0283646
CP037923.1	QCC32143.1	EKN05_011475	TusE	CDS	sulfurtransferase TusE	pcnB-WT	-0.125772	0.00884944	0.0283947
CP037923.1	QCC31660.1	EKN05_008390	RelE	CDS	type II toxin-antitoxin system mRNA interferase RelE	pcnB-WT	-0.174225	0.0201424	0.0510797
CP037923.1	QCC32661.1	EKN05_014720	QueA	CDS	tRNA preQ1(34) S-adenosylmethionine ribosyltransferase-isomerase QueA	pcnB-WT	-0.0834339	0.00891885	0.0285546
CP037923.1	QCC33809.1	EKN05_021805	YhhX	CDS	oxidoreductase	pcnB-WT	-0.113536	0.00892581	0.0285546
CP037923.1	QCC31563.1	EKN05_007770	EKN05_007770	CDS	aldo/keto reductase family oxidoreductase	pcnB-WT	-0.117763	0.00894484	0.0285731
CP037923.1	QCC33630.1	EKN05_020685	FadA	CDS	acetyl-CoA C-acyltransferase FadA	pcnB-WT	0.100686	0.00896496	0.0285949
CP037923.1	QCC32300.1	EKN05_012425	GlnH	CDS	glutamine ABC transporter substrate-binding protein GlnH	pcnB-WT	0.241483	0.00905138	0.0288278
CP037923.1	QCC31687.1	EKN05_008570	NlpC	CDS	lipoprotein	pcnB-WT	-0.171931	0.021009	0.052657
CP037923.1	QCC30461.1	EKN05_000610	EKN05_000610	CDS	DUF469 domain-containing protein	pcnB-WT	0.232691	0.00948857	0.0300867
CP037923.1	QCC30451.1	EKN05_000545	GlcB	CDS	malate synthase G	pcnB-WT	0.0772937	0.00955201	0.0302159
CP037923.1	QCC32623.1	EKN05_014510	BolA	CDS	transcriptional regulator BolA	pcnB-WT	0.193184	0.00958769	0.0302159
CP037923.1	QCC32003.1	EKN05_010590	EKN05_010590	CDS	cupin domain-containing protein	pcnB-WT	-0.127624	0.00959261	0.0302159
CP037923.1	QCC32948.1	EKN05_016445	LptD	CDS	LPS assembly protein LptD	pcnB-WT	0.0893298	0.00959948	0.0302159
CP037923.1	QCC32563.1	EKN05_014190	MnmH	CDS	tRNA 2-selenouridine(34) synthase MnmH	pcnB-WT	-0.114108	0.00963655	0.0302883
CP037923.1	QCC31553.1	EKN05_007715	SodB	CDS	superoxide dismutase [Fe]	pcnB-WT	0.230941	0.00966833	0.0303439
CP037923.1	QCC30376.1	EKN05_000065	RlmG	CDS	23S rRNA (guanine(1835)-N(2))-methyltransferase RlmG	pcnB-WT	-0.0820224	0.00968302	0.0303458
CP037923.1	QCC32417.1	EKN05_013185	NagD	CDS	ribonucleotide monophosphatase NagD	pcnB-WT	0.122275	0.00970468	0.0303694
CP037923.1	QCC31847.1	EKN05_009650	EKN05_009650	CDS	glutamine synthetase	pcnB-WT	0.520443	0.0219011	0.0547019
CP037923.1	QCC34035.1	EKN05_023035	GlmM	CDS	phosphoglucosamine mutase	pcnB-WT	0.0772052	0.00977576	0.0305475
CP037923.1	QCC34248.1	EKN05_018325	PmrB	CDS	two-component system sensor histidine kinase PmrB	pcnB-WT	0.631359	0.0221134	0.0550407
CP037923.1	QCC31741.1	EKN05_008935	YdjG	CDS	NADH-dependent methylglyoxal reductase	pcnB-WT	-0.144991	0.0225137	0.0556511
CP037923.1	QCC33341.1	EKN05_018900	PriA	CDS	primosomal protein N'	pcnB-WT	0.247145	0.0100674	0.0312771
CP037923.1	QCC32063.1	EKN05_010915	DinI	CDS	DNA damage-inducible protein I	pcnB-WT	-0.293814	0.0228205	0.0561514
CP037923.1	QCC33510.1	EKN05_019975	YieH	CDS	6-phosphogluconate phosphatase	pcnB-WT	0.162459	0.0228674	0.0562027
CP037923.1	QCC31374.1	EKN05_006390	ArgS	CDS	arginine--tRNA ligase	pcnB-WT	-0.0763631	0.0103412	0.0320816
CP037923.1	QCC33370.1	EKN05_019085	AvtA	CDS	valine--pyruvate transaminase	pcnB-WT	0.0981308	0.0103573	0.0320854
CP037923.1	QCC30514.1	EKN05_000920	ZapA	CDS	cell division protein ZapA	pcnB-WT	-0.299592	0.0104054	0.0321787
CP037923.1	QCC32823.1	EKN05_015705	YafC	CDS	LysR family transcriptional regulator	pcnB-WT	0.0868263	0.0104173	0.0321787
CP037923.1	QCC30470.1	EKN05_000660	YggT	CDS	osmotic shock tolerance protein YggT	pcnB-WT	0.252943	0.0232812	0.0570893
CP037923.1	QCC33890.1	EKN05_022230	Crp	CDS	cAMP-activated global transcriptional regulator CRP	pcnB-WT	0.0854393	0.0104384	0.0321974
CP037923.1	QCC31204.1	EKN05_005160	EKN05_005160	CDS	U32 family peptidase	pcnB-WT	-0.175796	0.0105273	0.0324253
CP037923.1	QCC30926.1	EKN05_003490	PtsH	CDS	phosphocarrier protein Hpr	pcnB-WT	0.11633	0.0106522	0.0327163
CP037923.1	QCC31250.1	EKN05_005470	HisF	CDS	imidazole glycerol phosphate synthase subunit HisF	pcnB-WT	0.175359	0.0107109	0.0328498
CP037923.1	QCC32856.1	EKN05_015905	Tsf	CDS	elongation factor Ts	pcnB-WT	-0.0703388	0.010769	0.0329804
CP037923.1	QCC31928.1	EKN05_010130	HemA	CDS	glutamyl-tRNA reductase	pcnB-WT	0.0948931	0.0107841	0.0329804
CP037923.1	QCC34179.1	EKN05_009745	PyrF	CDS	orotidine-5'-phosphate decarboxylase	pcnB-WT	-0.102959	0.0108159	0.0330306
CP037923.1	QCC33337.1	EKN05_018880	MetB	CDS	cystathionine gamma-synthase	pcnB-WT	-0.141727	0.024156	0.0588135
CP037923.1	QCC33230.1	EKN05_018185	EKN05_018185	CDS	Na+/H+ antiporter	pcnB-WT	0.169869	0.0108929	0.0332187
CP037923.1	QCC32615.1	EKN05_014470	EKN05_014470	CDS	YbgC/FadM family acyl-CoA thioesterase	pcnB-WT	-0.216915	0.0246793	0.0595679
CP037923.1	QCC33129.1	EKN05_017560	TamA	CDS	autotransporter assembly complex protein TamA	pcnB-WT	0.0861956	0.0111456	0.0338934
CP037923.1	QCC33735.1	EKN05_021360	YiaG	CDS	HTH-type transcriptional regulator	pcnB-WT	0.245236	0.0112575	0.0341372
CP037923.1	QCC33862.1	EKN05_022080	Dam	CDS	adenine-specific DNA-methyltransferase	pcnB-WT	-0.0864744	0.0114079	0.034496
CP037923.1	QCC32228.1	EKN05_011995	InfA	CDS	translation initiation factor IF-1	pcnB-WT	-0.154419	0.0115314	0.0347717
CP037923.1	QCC33817.1	EKN05_021850	GlgC	CDS	glucose-1-phosphate adenylyltransferase	pcnB-WT	0.0860313	0.0117529	0.0353901
CP037923.1	QCC32848.1	EKN05_015865	Skp	CDS	molecular chaperone Skp	pcnB-WT	0.1794	0.0118317	0.0355434
CP037923.1	QCC33140.1	EKN05_017625	CybC	CDS	cytochrome b562	pcnB-WT	0.235481	0.0118368	0.0355434
CP037923.1	QCC33988.1	EKN05_022775	EKN05_022775	CDS	cell division protein ZapE	pcnB-WT	0.18246	0.0118879	0.035647
CP037923.1	QCC33937.1	EKN05_022475	RpsD	CDS	30S ribosomal protein S4	pcnB-WT	-0.0718949	0.0119309	0.0357263
CP037923.1	QCC30609.1	EKN05_001505	CsiD	CDS	carbon starvation induced protein CsiD	pcnB-WT	-0.115544	0.0120192	0.0359409
CP037923.1	QCC31434.1	EKN05_006785	HolE	CDS	DNA polymerase III subunit theta	pcnB-WT	0.20464	0.0264343	0.0631666
CP037923.1	QCC31251.1	EKN05_005475	HisA	CDS	1-(5-phosphoribosyl)-5-((5-phosphoribosylamino)methylideneamino)imidazole-4-carboxamide isomerase	pcnB-WT	0.253114	0.0120522	0.0359893
CP037923.1	QCC31269.1	EKN05_005610	LdtA	CDS	L	pcnB-WT	0.159635	0.0121195	0.0361404
CP037923.1	QCC33675.1	EKN05_020975	FdnG	CDS	formate dehydrogenase-N subunit alpha	pcnB-WT	-0.100399	0.0121547	0.0361452
CP037923.1	QCC32729.1	EKN05_015140	PhoE	CDS	phosphoporin PhoE	pcnB-WT	0.239755	0.012176	0.0361586
CP037923.1	QCC33961.1	EKN05_022640	DusB	CDS	tRNA dihydrouridine synthase DusB	pcnB-WT	0.143984	0.0122207	0.0362412
CP037923.1	QCC34028.1	EKN05_023000	ObgE	CDS	GTPase ObgE	pcnB-WT	-0.0796799	0.0123964	0.0366911
CP037923.1	QCC32920.1	EKN05_016260	MurC	CDS	UDP-N-acetylmuramate--L-alanine ligase	pcnB-WT	-0.0849725	0.0124065	0.0366911
CP037923.1	QCC31218.1	EKN05_005250	Udk	CDS	uridine kinase	pcnB-WT	-0.172548	0.0124342	0.0367162
CP037923.1	QCC30716.1	EKN05_002165	EKN05_002165	CDS	major capsid protein	pcnB-WT	-0.331551	0.0124616	0.0367162
CP037923.1	QCC33084.1	EKN05_017250	AmiB	CDS	N-acetylmuramoyl-L-alanine amidase AmiB	pcnB-WT	0.101676	0.0124661	0.0367162
CP037923.1	QCC30783.1	EKN05_002620	RseA	CDS	anti-sigma-E factor RseA	pcnB-WT	-0.194319	0.0125583	0.0368839
CP037923.1	QCC30617.1	EKN05_001555	StpA	CDS	DNA-binding protein StpA	pcnB-WT	0.195039	0.0125593	0.0368839
CP037923.1	QCC33323.1	EKN05_018795	ArgE	CDS	acetylornithine deacetylase	pcnB-WT	-0.397264	0.0125745	0.0368839
CP037923.1	QCC31767.1	EKN05_009090	ManY	CDS	PTS mannose/fructose/sorbose transporter subunit IIC	pcnB-WT	-0.265861	0.027629	0.0651537
CP037923.1	QCC32609.1	EKN05_014440	MdlB	CDS	SmdB family multidrug efflux ABC transporter permease/ATP-binding protein	pcnB-WT	0.143248	0.0127787	0.0374321
CP037923.1	QCC31907.1	EKN05_010005	RssA	CDS	patatin-like phospholipase RssA	pcnB-WT	0.193971	0.0283178	0.0664867
CP037923.1	QCC33844.1	EKN05_021990	OmpR	CDS	two-component system response regulator OmpR	pcnB-WT	0.0722018	0.0129955	0.0380154
CP037923.1	QCC32422.1	EKN05_013210	GlnS	CDS	glutamine--tRNA ligase	pcnB-WT	-0.0765375	0.0130486	0.0380268
CP037923.1	QCC33263.1	EKN05_018380	FumB	CDS	class I fumarate hydratase	pcnB-WT	0.0760446	0.0130643	0.0380268
CP037923.1	QCC30764.1	EKN05_002500	PgeF	CDS	polyphenol oxidase	pcnB-WT	-0.0684789	0.0130701	0.0380268
CP037923.1	QCC33314.1	EKN05_018730	TrmA	CDS	tRNA (uridine(54)-C5)-methyltransferase TrmA	pcnB-WT	-0.100545	0.0131649	0.0381079
CP037923.1	QCC30885.1	EKN05_003230	EKN05_003230	CDS	ArsC family reductase	pcnB-WT	-0.131949	0.0131818	0.0381079
CP037923.1	QCC30442.1	EKN05_000470	HybC	CDS	hydrogenase 2 large subunit	pcnB-WT	0.189085	0.0131864	0.0381079
CP037923.1	QCC31255.1	EKN05_005495	HisD	CDS	histidinol dehydrogenase	pcnB-WT	0.206823	0.0132287	0.0381622
CP037923.1	QCC33338.1	EKN05_018885	MetJ	CDS	met regulon transcriptional regulator MetJ	pcnB-WT	0.129468	0.0132407	0.0381622
CP037923.1	QCC33305.1	EKN05_018640	RplA	CDS	50S ribosomal protein L1	pcnB-WT	-0.0800208	0.0132802	0.038207
CP037923.1	QCC31940.1	EKN05_010190	DhaM	CDS	dihydroxyacetone kinase subunit DhaM	pcnB-WT	0.0791526	0.0132999	0.038207
CP037923.1	QCC33668.1	EKN05_020920	Dtd	CDS	D-tyrosyl-tRNA(Tyr) deacylase	pcnB-WT	0.0839732	0.0133095	0.038207
CP037923.1	QCC33694.1	EKN05_021095	Cdh	CDS	CDP-diacylglycerol diphosphatase	pcnB-WT	0.0842692	0.0134525	0.0385661
CP037923.1	QCC30760.1	EKN05_002480	QueF	CDS	NADPH-dependent 7-cyano-7-deazaguanine reductase QueF	pcnB-WT	0.0772986	0.0134973	0.0386433
CP037923.1	QCC30779.1	EKN05_002595	SrmB	CDS	ATP-dependent RNA helicase SrmB	pcnB-WT	-0.0868524	0.0135836	0.0388386
CP037923.1	QCC31904.1	EKN05_009990	Hns	CDS	DNA-binding transcriptional regulator H-NS	pcnB-WT	0.16762	0.0136382	0.0388932
CP037923.1	QCC33754.1	EKN05_021500	UspA	CDS	universal stress protein UspA	pcnB-WT	0.0921817	0.0136388	0.0388932
CP037923.1	QCC31249.1	EKN05_005465	HisI	CDS	bifunctional phosphoribosyl-AMP cyclohydrolase/phosphoribosyl-ATP diphosphatase HisIE	pcnB-WT	0.167672	0.0136865	0.038933
CP037923.1	QCC31604.1	EKN05_008030	PntB	CDS	Re/Si-specific NAD(P)(+) transhydrogenase subunit beta	pcnB-WT	0.122221	0.013707	0.038933
CP037923.1	QCC32731.1	EKN05_015155	ProA	CDS	glutamate-5-semialdehyde dehydrogenase	pcnB-WT	0.070206	0.0137411	0.0389783
CP037923.1	QCC30684.1	EKN05_001970	Pcm	CDS	protein-L-isoaspartate O-methyltransferase	pcnB-WT	0.111053	0.0137908	0.0390679
CP037923.1	QCC32654.1	EKN05_014685	EKN05_014685	CDS	DUF3251 domain-containing protein	pcnB-WT	-0.164439	0.0298976	0.0693637
CP037923.1	QCC32839.1	EKN05_015820	EKN05_015820	CDS	VOC family protein	pcnB-WT	0.129579	0.0300374	0.0694658
CP037923.1	QCC31196.1	EKN05_005105	FbaB	CDS	class I fructose-bisphosphate aldolase	pcnB-WT	0.222505	0.0138842	0.0392278
CP037923.1	QCC32290.1	EKN05_012365	EKN05_012365	CDS	Cof-type HAD-IIB family hydrolase	pcnB-WT	-0.0745218	0.0139158	0.0392278
CP037923.1	QCC33048.1	EKN05_017045	EKN05_017045	CDS	DEAD/DEAH box helicase	pcnB-WT	-0.0840764	0.0139201	0.0392278
CP037923.1	QCC32158.1	EKN05_011555	EKN05_011555	CDS	Lon protease family protein	pcnB-WT	-0.0903153	0.0139405	0.039234
CP037923.1	QCC32689.1	EKN05_014905	TauD	CDS	taurine dioxygenase	pcnB-WT	-0.129167	0.0303734	0.07009
CP037923.1	QCC31682.1	EKN05_008545	AroH	CDS	3-deoxy-7-phosphoheptulonate synthase AroH	pcnB-WT	-0.246134	0.0141816	0.0398084
CP037923.1	QCC32189.1	EKN05_011740	MukB	CDS	chromosome partition protein MukB	pcnB-WT	0.0666706	0.0143002	0.0400844
CP037923.1	QCC31354.1	EKN05_006240	AraF	CDS	arabinose ABC transporter substrate-binding protein	pcnB-WT	0.144275	0.0143261	0.0400844
CP037923.1	QCC30537.1	EKN05_001075	EKN05_001075	CDS	LysM peptidoglycan-binding domain-containing protein	pcnB-WT	0.0827416	0.0143419	0.0400844
CP037923.1	QCC33423.1	EKN05_019420	WaaG	CDS	glycosyltransferase family 1 protein	pcnB-WT	-0.0913073	0.0143706	0.0400844
CP037923.1	QCC33900.1	EKN05_022285	FkpA	CDS	FKBP-type peptidyl-prolyl cis-trans isomerase	pcnB-WT	-0.105389	0.014373	0.0400844
CP037923.1	QCC31182.1	EKN05_005015	ApbC	CDS	iron-sulfur cluster carrier protein ApbC	pcnB-WT	0.195659	0.0144146	0.0401484
CP037923.1	QCC31903.1	EKN05_009985	Tdk	CDS	thymidine kinase	pcnB-WT	-0.112543	0.0145594	0.0404993
CP037923.1	QCC33544.1	EKN05_020160	AtpD	CDS	F0F1 ATP synthase subunit beta	pcnB-WT	0.0676303	0.014594	0.040543
CP037923.1	QCC31736.1	EKN05_008895	EKN05_008895	CDS	NAD(P)H nitroreductase	pcnB-WT	0.0916456	0.0146172	0.0405493
CP037923.1	QCC34033.1	EKN05_023025	FtsH	CDS	ATP-dependent zinc metalloprotease FtsH	pcnB-WT	0.0664348	0.0146339	0.0405493
CP037923.1	QCC33281.1	EKN05_018475	IclR	CDS	glyoxylate bypass operon transcriptional repressor IclR	pcnB-WT	0.0980642	0.0146588	0.040566
CP037923.1	QCC33211.1	EKN05_018075	YjbJ	CDS	CsbD family protein	pcnB-WT	-0.162675	0.0147268	0.0407019
CP037923.1	QCC31738.1	EKN05_008905	AnsA	CDS	L-asparaginase 1	pcnB-WT	0.122725	0.0147534	0.0407232
CP037923.1	QCC33148.1	EKN05_017670	PyrI	CDS	aspartate carbamoyltransferase regulatory subunit	pcnB-WT	-0.458931	0.0148204	0.0408035
CP037923.1	QCC31011.1	EKN05_003995	FolX	CDS	dihydroneopterin triphosphate 2'-epimerase	pcnB-WT	0.149893	0.0148559	0.040849
CP037924.1	QCC34371.1	EKN05_024315	YacA	CDS	hypothetical protein	pcnB-WT	-0.135209	0.0149999	0.0411923
CP037923.1	QCC31045.1	EKN05_004175	MenH	CDS	2-succinyl-6-hydroxy-2	pcnB-WT	0.147836	0.0324137	0.0740836
CP037923.1	QCC31138.1	EKN05_004705	LysP	CDS	lysine-specific permease	pcnB-WT	0.126737	0.0325552	0.0743205
CP037923.1	QCC33835.1	EKN05_021945	EKN05_021945	CDS	type II toxin-antitoxin system PemK/MazF family toxin	pcnB-WT	0.137653	0.0151915	0.0416139
CP037923.1	QCC32514.1	EKN05_013765	CstA	CDS	carbon starvation protein CstA	pcnB-WT	0.106835	0.0151921	0.0416139
CP037923.1	QCC31872.1	EKN05_009800	TopA	CDS	type I DNA topoisomerase	pcnB-WT	-0.0764265	0.0152306	0.0416665
CP037923.1	QCC30773.1	EKN05_002565	TrxC	CDS	thioredoxin TrxC	pcnB-WT	0.0670952	0.0152803	0.0417178
CP037923.1	QCC33291.1	EKN05_018565	EKN05_018565	CDS	DUF416 family protein	pcnB-WT	0.0802332	0.0152881	0.0417178
CP037923.1	QCC32466.1	EKN05_013475	CydB	CDS	cytochrome d ubiquinol oxidase subunit II	pcnB-WT	0.150641	0.0153276	0.0417198
CP037923.1	QCC34140.1	EKN05_005415	RfbG	CDS	glycosyltransferase	pcnB-WT	-0.106266	0.0153534	0.0417373
CP037923.1	QCC31149.1	EKN05_004765	SanA	CDS	outer membrane permeability protein SanA	pcnB-WT	-0.134297	0.0155771	0.042292
CP037923.1	QCC32248.1	EKN05_012130	YbjP	CDS	lipoprotein	pcnB-WT	-0.123951	0.0156721	0.0424962
CP037923.1	QCC30766.1	EKN05_002510	BamD	CDS	outer membrane protein assembly factor BamD	pcnB-WT	0.146431	0.015805	0.0428028
CP037923.1	QCC33976.1	EKN05_022715	TldD	CDS	metalloprotease TldD	pcnB-WT	0.115951	0.0159877	0.0432206
CP037923.1	QCC32890.1	EKN05_016100	Hpt	CDS	hypoxanthine phosphoribosyltransferase	pcnB-WT	0.27563	0.0160166	0.0432206
CP037923.1	QCC33306.1	EKN05_018645	RplK	CDS	50S ribosomal protein L11	pcnB-WT	-0.0715449	0.016062	0.0432811
CP037923.1	QCC31771.1	EKN05_009115	RlmA	CDS	23S rRNA (guanine(745)-N(1))-methyltransferase	pcnB-WT	-0.128457	0.0163394	0.0439735
CP037923.1	QCC30468.1	EKN05_000650	YggV	CDS	XTP/dITP diphosphatase	pcnB-WT	0.116039	0.0163609	0.0439763
CP037923.1	QCC32414.1	EKN05_013135	MiaB	CDS	tRNA (N6-isopentenyl adenosine(37)-C2)-methylthiotransferase MiaB	pcnB-WT	-0.0667618	0.0164469	0.0440973
CP037923.1	QCC31002.1	EKN05_003940	PurF	CDS	amidophosphoribosyltransferase	pcnB-WT	-0.0930965	0.0170362	0.0456205
CP037923.1	QCC31200.1	EKN05_005140	GatR	CDS	DeoR/GlpR transcriptional regulator	pcnB-WT	0.139231	0.0171018	0.0457042
CP037923.1	QCC31783.1	EKN05_009190	EKN05_009190	CDS	DUF1480 family protein	pcnB-WT	0.163002	0.0171505	0.0457042
CP037923.1	QCC33192.1	EKN05_017960	LysC	CDS	lysine-sensitive aspartokinase 3	pcnB-WT	0.093851	0.0171523	0.0457042
CP037923.1	QCC30863.1	EKN05_003105	ArsC	CDS	arsenate reductase (glutaredoxin)	pcnB-WT	0.15559	0.0172798	0.0459868
CP037923.1	QCC33082.1	EKN05_017240	MiaA	CDS	tRNA (adenosine(37)-N6)-dimethylallyltransferase MiaA	pcnB-WT	0.0904493	0.0176145	0.0468198
CP037923.1	QCC32220.1	EKN05_011955	YcaJ	CDS	replication-associated recombination protein A	pcnB-WT	-0.0798845	0.0176939	0.0469729
CP037923.1	QCC32827.1	EKN05_015755	MetN	CDS	methionine ABC transporter ATP-binding protein MetN	pcnB-WT	0.0888208	0.0177641	0.0470703
CP037923.1	QCC33648.1	EKN05_020815	GlnG	CDS	nitrogen regulation protein NR(I)	pcnB-WT	0.0934975	0.0178111	0.0471096
CP037923.1	QCC33669.1	EKN05_020925	YiiD	CDS	GNAT family N-acetyltransferase	pcnB-WT	0.083245	0.01788	0.047234
CP037923.1	QCC34093.1	EKN05_023380	ExuR	CDS	transcriptional regulator ExuR	pcnB-WT	0.114821	0.0179606	0.0473886
CP037923.1	QCC32145.1	EKN05_011485	RlmI	CDS	23S rRNA (cytosine(1962)-C(5))-methyltransferase RlmI	pcnB-WT	-0.0665677	0.0180522	0.0475721
CP037923.1	QCC31839.1	EKN05_009610	PspB	CDS	envelope stress response membrane protein PspB	pcnB-WT	0.185563	0.0380036	0.0831522
CP037923.1	QCC32331.1	EKN05_012600	BioD	CDS	ATP-dependent dethiobiotin synthetase BioD	pcnB-WT	0.119891	0.0383067	0.0835487
CP037923.1	QCC31468.1	EKN05_007070	HrpA	CDS	ATP-dependent RNA helicase HrpA	pcnB-WT	-0.0655618	0.0182887	0.0481123
CP037923.1	QCC32990.1	EKN05_016680	ThrC	CDS	threonine synthase	pcnB-WT	0.100987	0.0183019	0.0481123
CP037923.1	QCC30789.1	EKN05_002650	Era	CDS	GTPase Era	pcnB-WT	-0.0796879	0.0183478	0.0481478
CP037923.1	QCC30592.1	EKN05_001405	TrmD	CDS	tRNA (guanosine(37)-N1)-methyltransferase TrmD	pcnB-WT	-0.0743533	0.0183601	0.0481478
CP037923.1	QCC33224.1	EKN05_018150	Ssb	CDS	single-stranded DNA-binding protein SSB1	pcnB-WT	0.113617	0.0184663	0.0483672
CP037923.1	QCC33965.1	EKN05_022660	AccC	CDS	acetyl-CoA carboxylase biotin carboxylase subunit	pcnB-WT	0.0718451	0.0185044	0.0484081
CP037923.1	QCC32678.1	EKN05_014830	PsiF	CDS	phosphate starvation-inducible protein PsiF	pcnB-WT	0.563016	0.0185304	0.0484175
CP037923.1	QCC32974.1	EKN05_016585	IleS	CDS	isoleucine--tRNA ligase	pcnB-WT	-0.0724802	0.0186164	0.0485243
CP037923.1	QCC33464.1	EKN05_019695	EKN05_019695	CDS	DUF1198 domain-containing protein	pcnB-WT	-0.169278	0.0392201	0.08478
CP037923.1	QCC34056.1	EKN05_023160	EKN05_023160	CDS	NAD-dependent epimerase/dehydratase family protein	pcnB-WT	0.131613	0.0392993	0.0848634
CP037923.1	QCC31447.1	EKN05_006905	Ogt	CDS	methylated-DNA--[protein]-cysteine S-methyltransferase	pcnB-WT	0.102421	0.0188244	0.0489481
CP037923.1	QCC31108.1	EKN05_004545	YejK	CDS	nucleoid-associated protein YejK	pcnB-WT	-0.0737251	0.0189151	0.0490525
CP037923.1	QCC32387.1	EKN05_012990	EKN05_012990	CDS	DUF493 family protein	pcnB-WT	-0.276586	0.018932	0.0490525
CP037923.1	QCC33312.1	EKN05_018720	MurI	CDS	glutamate racemase	pcnB-WT	0.0918773	0.0189517	0.0490525
CP037923.1	QCC31350.1	EKN05_006215	FtnA	CDS	non-heme ferritin	pcnB-WT	0.307485	0.0189557	0.0490525
CP037923.1	QCC30776.1	EKN05_002580	GrcA	CDS	autonomous glycyl radical cofactor GrcA	pcnB-WT	-0.169682	0.0190766	0.0493
CP037923.1	QCC33818.1	EKN05_021855	GlgA	CDS	glycogen synthase GlgA	pcnB-WT	0.0867194	0.0191133	0.0493
CP037923.1	QCC33824.1	EKN05_021890	GlpR	CDS	DeoR/GlpR family transcriptional regulator	pcnB-WT	0.0767744	0.01912	0.0493
CP037923.1	QCC31824.1	EKN05_009500	YcjG	CDS	L-Ala-D/L-Glu epimerase	pcnB-WT	-0.0898214	0.0191586	0.0493402
CP037923.1	QCC31159.1	EKN05_004825	BglX	CDS	beta-glucosidase BglX	pcnB-WT	0.0779141	0.0191998	0.0493872
CP037923.1	QCC33136.1	EKN05_017605	Fbp	CDS	class 1 fructose-bisphosphatase	pcnB-WT	0.0608967	0.0192747	0.0495209
CP037923.1	QCC33006.1	EKN05_016770	RadA	CDS	DNA repair protein RadA	pcnB-WT	0.0726656	0.0193158	0.0495674
CP037923.1	QCC32469.1	EKN05_013490	YbgC	CDS	acyl-CoA thioesterase YbgC	pcnB-WT	0.0798392	0.0193393	0.0495684
CP037923.1	QCC30582.1	EKN05_001345	SdaC	CDS	HAAAP family serine/threonine permease	pcnB-WT	-0.093606	0.0193778	0.0496081
CP037923.1	QCC33971.1	EKN05_022690	MreC	CDS	rod shape-determining protein MreC	pcnB-WT	-0.0673433	0.0194042	0.0496166
CP037923.1	QCC30991.1	EKN05_003885	FabB	CDS	beta-ketoacyl-ACP synthase I	pcnB-WT	0.0626895	0.0194502	0.0496754
CP037923.1	QCC31681.1	EKN05_008540	PpsR	CDS	posphoenolpyruvate synthetase regulatory kinase/phosphorylase PpsR	pcnB-WT	0.0814663	0.0196281	0.0500111
CP037923.1	QCC32946.1	EKN05_016435	RluA	CDS	bifunctional tRNA pseudouridine(32) synthase/23S rRNA pseudouridine(746) synthase RluA	pcnB-WT	-0.290451	0.0413938	0.0878903
CP037923.1	QCC30879.1	EKN05_003200	PurC	CDS	phosphoribosylaminoimidazolesuccinocarboxamide synthase	pcnB-WT	-0.120457	0.0200039	0.0508995
CP037923.1	QCC32858.1	EKN05_015915	Map	CDS	type I methionyl aminopeptidase	pcnB-WT	-0.110341	0.0200363	0.0508995
CP037923.1	QCC33050.1	EKN05_017055	EKN05_017055	CDS	restriction endonuclease subunit S	pcnB-WT	0.0914097	0.0200477	0.0508995
CP037923.1	QCC31958.1	EKN05_010295	NhaB	CDS	Na(+)/H(+) antiporter NhaB	pcnB-WT	0.0802729	0.0202243	0.0512271
CP037923.1	QCC31550.1	EKN05_007700	PurR	CDS	HTH-type transcriptional repressor PurR	pcnB-WT	-0.0625917	0.0203491	0.051433
CP037923.1	QCC33622.1	EKN05_020645	UbiB	CDS	ubiquinone biosynthesis regulatory protein kinase UbiB	pcnB-WT	-0.129142	0.0203534	0.051433
CP037923.1	QCC33068.1	EKN05_017160	BsmA	CDS	biofilm peroxide resistance protein BsmA	pcnB-WT	-0.138759	0.0203887	0.0514617
CP037923.1	QCC33422.1	EKN05_019415	RfaP	CDS	lipopolysaccharide core heptose(I) kinase RfaP	pcnB-WT	0.0757901	0.0205824	0.0518899
CP037923.1	QCC32566.1	EKN05_014210	YbbO	CDS	NADP(+)-dependent aldehyde reductase	pcnB-WT	0.0782205	0.0206314	0.0519525
CP037923.1	QCC34043.1	EKN05_023090	RpsO	CDS	30S ribosomal protein S15	pcnB-WT	-0.0991863	0.0206711	0.0519917
CP037923.1	QCC33062.1	EKN05_017125	UlaD	CDS	3-keto-L-gulonate-6-phosphate decarboxylase UlaD	pcnB-WT	0.108168	0.0208785	0.052452
CP037923.1	QCC32443.1	EKN05_013340	EKN05_013340	CDS	DUF1722 domain-containing protein	pcnB-WT	0.115737	0.0432968	0.0905029
CP037923.1	QCC34159.1	EKN05_006900	Fnr	CDS	fumarate/nitrate reduction transcriptional regulator Fnr	pcnB-WT	-0.112133	0.021003	0.052657
CP037923.1	QCC34034.1	EKN05_023030	FolP	CDS	dihydropteroate synthase	pcnB-WT	0.0761493	0.0211778	0.0530184
CP037923.1	QCC31791.1	EKN05_009265	SitA	CDS	iron/manganese ABC transporter substrate-binding protein SitA	pcnB-WT	-0.108125	0.021837	0.0546053
CP037923.1	QCC32947.1	EKN05_016440	DjlA	CDS	co-chaperone DjlA	pcnB-WT	-0.0648507	0.0220234	0.0549436
CP037923.1	QCC31577.1	EKN05_007865	RsxG	CDS	electron transport complex subunit RsxG	pcnB-WT	-0.130052	0.0220833	0.0550294
CP037923.1	QCC33278.1	EKN05_018460	PepE	CDS	dipeptidase PepE	pcnB-WT	-0.164751	0.0454914	0.0942337
CP037923.1	QCC33620.1	EKN05_020635	UbiE	CDS	bifunctional demethylmenaquinone methyltransferase/2-methoxy-6-polyprenyl-1	pcnB-WT	0.0897644	0.0222856	0.0553942
CP037923.1	QCC30457.1	EKN05_000590	MltC	CDS	membrane-bound lytic murein transglycosylase MltC	pcnB-WT	-0.118954	0.0223069	0.0553942
CP037923.1	QCC32652.1	EKN05_014675	RibD	CDS	bifunctional diaminohydroxyphosphoribosylaminopyrimidine deaminase/5-amino-6-(5-phosphoribosylamino)uracil reductase RibD	pcnB-WT	-0.0907737	0.0223518	0.0554125
CP037923.1	QCC32582.1	EKN05_014295	Gsk	CDS	inosine/guanosine kinase	pcnB-WT	-0.0949246	0.0223658	0.0554125
CP037923.1	QCC30550.1	EKN05_001165	EKN05_001165	CDS	TerC family protein	pcnB-WT	0.12137	0.0461407	0.0949668
CP037923.1	QCC32850.1	EKN05_015875	RseP	CDS	sigma E protease regulator RseP	pcnB-WT	-0.20464	0.0224727	0.0556135
CP037923.1	QCC32232.1	EKN05_012025	MacB	CDS	macrolide ABC transporter ATP-binding protein/permease MacB	pcnB-WT	0.0773672	0.0225633	0.0557003
CP037923.1	QCC30771.1	EKN05_002555	Pat	CDS	protein lysine acetyltransferase	pcnB-WT	-0.0749217	0.0225974	0.0557003
CP037923.1	QCC32201.1	EKN05_011805	RpsA	CDS	30S ribosomal protein S1	pcnB-WT	-0.0594373	0.0226113	0.0557003
CP037923.1	QCC33637.1	EKN05_020745	MobA	CDS	molybdenum cofactor guanylyltransferase MobA	pcnB-WT	0.126797	0.0231257	0.0567726
CP037923.1	QCC32665.1	EKN05_014745	PhoR	CDS	phosphate regulon sensor histidine kinase PhoR	pcnB-WT	-0.160863	0.0477915	0.0976168
CP037923.1	QCC30954.1	EKN05_003670	EKN05_003670	CDS	YfdX family protein	pcnB-WT	-0.131181	0.0480149	0.0976168
CP037923.1	QCC32928.1	EKN05_016305	RsmH	CDS	16S rRNA (cytosine(1402)-N(4))-methyltransferase	pcnB-WT	-0.0688559	0.0235489	0.0576325
CP037923.1	QCC33112.1	EKN05_017435	DsbD	CDS	protein-disulfide reductase DsbD	pcnB-WT	0.0885178	0.0235562	0.0576325
CP037923.1	QCC30689.1	EKN05_001995	FtsB	CDS	cell division protein FtsB	pcnB-WT	0.251073	0.0237607	0.0580668
CP037923.1	QCC32899.1	EKN05_016145	LpdA	CDS	dihydrolipoyl dehydrogenase	pcnB-WT	-0.101319	0.0238976	0.0583351
CP037923.1	QCC33563.1	EKN05_020315	IlvA	CDS	threonine ammonia-lyase	pcnB-WT	0.0667556	0.0241323	0.0588135
CP037923.1	QCC32991.1	EKN05_016685	ThrB	CDS	homoserine kinase	pcnB-WT	0.119251	0.0241816	0.0588135
CP037923.1	QCC30530.1	EKN05_001020	PrfB	CDS	peptide chain release factor 2	pcnB-WT	-0.0630686	0.0242028	0.0588135
CP037923.1	QCC33588.1	EKN05_020460	HemY	CDS	protoheme IX biogenesis protein HemY	pcnB-WT	0.0880536	0.0244108	0.059252
CP037923.1	QCC31692.1	EKN05_008595	PheT	CDS	phenylalanine--tRNA ligase subunit beta	pcnB-WT	-0.0828176	0.024497	0.0593857
CP037923.1	QCC31375.1	EKN05_006395	EKN05_006395	CDS	VOC family protein	pcnB-WT	0.122965	0.0499139	0.100434
CP037923.1	QCC30547.1	EKN05_001145	Aas	CDS	bifunctional acyl-ACP--phospholipid O-acyltransferase/long-chain-fatty-acid--ACP ligase	pcnB-WT	0.059245	0.0245211	0.0593857
CP037923.1	QCC33389.1	EKN05_019215	SelA	CDS	L-seryl-tRNA(Sec) selenium transferase	pcnB-WT	0.127892	0.0246307	0.0595575
CP037923.1	QCC31974.1	EKN05_010395	EKN05_010395	CDS	glycine zipper family protein	pcnB-WT	0.138279	0.0246474	0.0595575
CP037923.1	QCC32503.1	EKN05_013695	UspG	CDS	universal stress protein UspG	pcnB-WT	0.142152	0.0248396	0.0598877
CP037923.1	QCC31337.1	EKN05_006135	TcyJ	CDS	cystine ABC transporter substrate-binding protein	pcnB-WT	-0.0764827	0.0248794	0.0599166
CP037923.1	QCC30448.1	EKN05_000500	Gsp	CDS	bifunctional glutathionylspermidine amidase/synthase	pcnB-WT	0.0787804	0.0250555	0.0602732
CP037923.1	QCC30838.1	EKN05_002955	PepB	CDS	aminopeptidase PepB	pcnB-WT	-0.0718869	0.0253467	0.0609056
CP037923.1	QCC32925.1	EKN05_016290	MurE	CDS	UDP-N-acetylmuramoyl-L-alanyl-D-glutamate--2	pcnB-WT	-0.0704149	0.0255965	0.0614264
CP037923.1	QCC31252.1	EKN05_005480	HisH	CDS	imidazole glycerol phosphate synthase subunit HisH	pcnB-WT	0.235267	0.0256205	0.0614264
CP037923.1	QCC31508.1	EKN05_007365	SfcA	CDS	NAD-dependent malic enzyme	pcnB-WT	0.0894493	0.0258322	0.0618651
CP037923.1	QCC32005.1	EKN05_010600	PotA	CDS	spermidine/putrescine ABC transporter ATP-binding protein PotA	pcnB-WT	-0.0633644	0.0259686	0.0621227
CP037923.1	QCC33582.1	EKN05_020410	RffT	CDS	TDP-N-acetylfucosamine:lipid II N-acetylfucosaminyltransferase	pcnB-WT	0.186513	0.0264643	0.0631682
CP037923.1	QCC33432.1	EKN05_019480	PyrE	CDS	orotate phosphoribosyltransferase	pcnB-WT	-0.0959609	0.0265935	0.0633486
CP037923.1	QCC31945.1	EKN05_010220	EKN05_010220	CDS	methyltransferase domain-containing protein	pcnB-WT	0.095759	0.0265988	0.0633486
CP037923.1	QCC33282.1	EKN05_018490	AceA	CDS	isocitrate lyase	pcnB-WT	-0.244728	0.0267455	0.0636277
CP037923.1	QCC33689.1	EKN05_021065	CpxA	CDS	envelope stress sensor histidine kinase CpxA	pcnB-WT	0.0607461	0.0268288	0.0637554
CP037923.1	QCC32291.1	EKN05_012375	YbiT	CDS	ABC-F family ATPase	pcnB-WT	-0.0575192	0.0269083	0.0638457
CP037923.1	QCC30595.1	EKN05_001420	Ffh	CDS	signal recognition particle protein	pcnB-WT	-0.0724801	0.0269261	0.0638457
CP037923.1	QCC33096.1	EKN05_017340	FrdD	CDS	fumarate reductase subunit FrdD	pcnB-WT	-0.170588	0.054398	0.106472
CP037923.1	QCC31768.1	EKN05_009095	ManZ	CDS	PTS mannose transporter subunit IID	pcnB-WT	-0.140404	0.027328	0.0647133
CP037923.1	QCC33843.1	EKN05_021985	GreB	CDS	transcription elongation factor GreB	pcnB-WT	0.0671688	0.0273644	0.0647133
CP037923.1	QCC33577.1	EKN05_020385	RffG	CDS	dTDP-glucose 4	pcnB-WT	0.0712615	0.0273822	0.0647133
CP037923.1	QCC32254.1	EKN05_012160	RlmC	CDS	23S rRNA (uracil(747)-C(5))-methyltransferase RlmC	pcnB-WT	-0.0612975	0.0275105	0.0649452
CP037923.1	QCC31918.1	EKN05_010070	YchN	CDS	DsrE/F sulfur relay family protein YchN	pcnB-WT	0.132981	0.0553303	0.108002
CP037923.1	QCC32645.1	EKN05_014640	IspA	CDS	(2E	pcnB-WT	0.0670919	0.0276863	0.0652172
CP037923.1	QCC31647.1	EKN05_008310	EKN05_008310	CDS	YnfC family lipoprotein	pcnB-WT	0.147955	0.0556734	0.108377
CP037923.1	QCC32388.1	EKN05_012995	DacA	CDS	serine-type D-Ala-D-Ala carboxypeptidase	pcnB-WT	-0.0608833	0.0280068	0.0659002
CP037923.1	QCC33428.1	EKN05_019450	RpmG	CDS	50S ribosomal protein L33	pcnB-WT	0.158815	0.0282355	0.0663657
CP037923.1	QCC34013.1	EKN05_022920	LptC	CDS	LPS export ABC transporter periplasmic protein LptC	pcnB-WT	0.0841586	0.0284935	0.0668262
CP037923.1	QCC32195.1	EKN05_011770	KdsB	CDS	3-deoxy-manno-octulosonate cytidylyltransferase	pcnB-WT	0.0577466	0.0285596	0.0669085
CP037923.1	QCC33623.1	EKN05_020650	TatA	CDS	Sec-independent protein translocase subunit TatA	pcnB-WT	0.481681	0.0287546	0.0672919
CP037923.1	QCC32986.1	EKN05_016655	MogA	CDS	molybdopterin adenylyltransferase	pcnB-WT	0.0753018	0.028871	0.0674505
CP037923.1	QCC31590.1	EKN05_007945	UidR	CDS	TetR/AcrR family transcriptional regulator	pcnB-WT	0.132226	0.028885	0.0674505
CP037923.1	QCC34142.1	EKN05_005460	WzzB	CDS	LPS O-antigen chain length determinant protein WzzB	pcnB-WT	0.195292	0.0294673	0.0686766
CP037923.1	QCC30836.1	EKN05_002945	Fdx	CDS	ISC system 2Fe-2S type ferredoxin	pcnB-WT	-0.0714028	0.0294739	0.0686766
CP037923.1	QCC33966.1	EKN05_022665	AccB	CDS	acetyl-CoA carboxylase biotin carboxyl carrier protein	pcnB-WT	-0.0902421	0.029529	0.0687308
CP037923.1	QCC34088.1	EKN05_023350	EKN05_023350	CDS	hypothetical protein	pcnB-WT	0.138843	0.0296707	0.068986
CP037923.1	QCC33905.1	EKN05_022310	RpsL	CDS	30S ribosomal protein S12	pcnB-WT	-0.0803327	0.0297495	0.0690945
CP037923.1	QCC30499.1	EKN05_000830	Pgk	CDS	phosphoglycerate kinase	pcnB-WT	-0.0632356	0.0299431	0.0693944
CP037923.1	QCC33421.1	EKN05_019410	WaaO	CDS	lipopolysaccharide 3-alpha-galactosyltransferase	pcnB-WT	-0.0553011	0.0300384	0.0694658
CP037923.1	QCC33913.1	EKN05_022355	RplC	CDS	50S ribosomal protein L3	pcnB-WT	-0.0687755	0.0302982	0.0699914
CP037923.1	QCC31253.1	EKN05_005485	HisB	CDS	bifunctional histidinol-phosphatase/imidazoleglycerol-phosphate dehydratase HisB	pcnB-WT	0.213918	0.0304487	0.0701886
CP037923.1	QCC31425.1	EKN05_006725	Pyk	CDS	pyruvate kinase	pcnB-WT	0.165057	0.0305053	0.0702437
CP037923.1	QCC32038.1	EKN05_010770	PlsX	CDS	phosphate acyltransferase PlsX	pcnB-WT	-0.101021	0.0606838	0.115621
CP037923.1	QCC32140.1	EKN05_011455	HyaB	CDS	Ni/Fe-hydrogenase large subunit	pcnB-WT	0.133349	0.0305574	0.0702885
CP037923.1	QCC33469.1	EKN05_019730	IlvN	CDS	acetolactate synthase 1 small subunit	pcnB-WT	0.149153	0.0609888	0.1161
CP037923.1	QCC32552.1	EKN05_014115	CysS	CDS	cysteine--tRNA ligase	pcnB-WT	-0.0591069	0.0308656	0.0709217
CP037923.1	QCC30733.1	EKN05_002325	EKN05_002325	CDS	type II toxin-antitoxin system RelE/ParE family toxin	pcnB-WT	-0.102207	0.0617363	0.117212
CP037923.1	QCC31906.1	EKN05_010000	RssB	CDS	two-component system response regulator RssB	pcnB-WT	-0.325325	0.06215	0.117893
CP037923.1	QCC31735.1	EKN05_008890	SelD	CDS	selenide	pcnB-WT	0.0564166	0.0314166	0.0721109
CP037923.1	QCC30849.1	EKN05_003015	Der	CDS	ribosome biogenesis GTPase Der	pcnB-WT	-0.0566044	0.031959	0.0732776
CP037923.1	QCC30431.1	EKN05_000415	MetC	CDS	cystathionine beta-lyase	pcnB-WT	0.0734561	0.032097	0.0735158
CP037923.1	QCC33403.1	EKN05_019305	GpsA	CDS	NAD(P)H-dependent glycerol-3-phosphate dehydrogenase	pcnB-WT	0.1109	0.0324104	0.0740836
CP037923.1	QCC33749.1	EKN05_021460	ArsR	CDS	arsenical resistance operon transcriptional regulator ArsR	pcnB-WT	0.0746779	0.0325864	0.0743205
CP037923.1	QCC33079.1	EKN05_017225	HflK	CDS	FtsH protease activity modulator HflK	pcnB-WT	-0.0547779	0.0327056	0.0745134
CP037923.1	QCC31644.1	EKN05_008290	RspA	CDS	starvation-sensing protein RspA	pcnB-WT	0.0813529	0.0329212	0.0748056
CP037923.1	QCC33089.1	EKN05_017300	RsgA	CDS	small ribosomal subunit biogenesis GTPase RsgA	pcnB-WT	0.0609607	0.032932	0.0748056
CP037923.1	QCC32876.1	EKN05_016020	SfsA	CDS	DNA/RNA nuclease SfsA	pcnB-WT	0.0927137	0.0329381	0.0748056
CP037923.1	QCC31600.1	EKN05_008010	FolM	CDS	dihydromonapterin reductase	pcnB-WT	-0.148778	0.0650437	0.122662
CP037923.1	QCC30832.1	EKN05_002925	IscU	CDS	Fe-S cluster assembly scaffold IscU	pcnB-WT	-0.146995	0.0331295	0.0751469
CP037923.1	QCC33936.1	EKN05_022470	RpsK	CDS	30S ribosomal protein S11	pcnB-WT	-0.0537573	0.0331582	0.0751469
CP037923.1	QCC31205.1	EKN05_005165	EKN05_005165	CDS	DUF1508 domain-containing protein	pcnB-WT	-0.245346	0.0332155	0.0751976
CP037923.1	QCC33057.1	EKN05_017100	PriB	CDS	primosomal replication protein N	pcnB-WT	0.118095	0.0654871	0.123354
CP037923.1	QCC31728.1	EKN05_008845	EKN05_008845	CDS	sulfurtransferase	pcnB-WT	-0.125438	0.0656018	0.123422
CP037923.1	QCC31779.1	EKN05_009160	Prc	CDS	carboxy terminal-processing peptidase	pcnB-WT	-0.070494	0.0333179	0.0753502
CP037923.1	QCC31419.1	EKN05_006690	RuvA	CDS	Holliday junction branch migration protein RuvA	pcnB-WT	0.067485	0.0335625	0.0758237
CP037923.1	QCC31962.1	EKN05_010320	EKN05_010320	CDS	YcgN family cysteine cluster protein	pcnB-WT	-0.113393	0.0662029	0.124159
CP037923.1	QCC30647.1	EKN05_001745	NorR	CDS	nitric oxide reductase transcriptional regulator NorR	pcnB-WT	0.0955757	0.0336534	0.0759494
CP037923.1	QCC31656.1	EKN05_008365	YdfI	CDS	mannitol dehydrogenase family protein	pcnB-WT	-0.126536	0.0339592	0.0765593
CP037923.1	QCC30750.1	EKN05_002430	RelA	CDS	GTP pyrophosphokinase	pcnB-WT	0.0645	0.0340169	0.0766092
CP037923.1	QCC30699.1	EKN05_002055	QueD	CDS	6-carboxytetrahydropterin synthase QueD	pcnB-WT	-0.0893989	0.0340666	0.0766409
CP037923.1	QCC33598.1	EKN05_020520	XerC	CDS	tyrosine recombinase XerC	pcnB-WT	0.437805	0.0673143	0.125587
CP037923.1	QCC32617.1	EKN05_014480	PpiD	CDS	peptidylprolyl isomerase	pcnB-WT	0.0625358	0.0343247	0.0771411
CP037923.1	QCC34148.1	EKN05_005860	HprR	CDS	DNA-binding response regulator HprR	pcnB-WT	0.0706164	0.0345994	0.0776772
CP037923.1	QCC32284.1	EKN05_012330	GsiA	CDS	glutathione ABC transporter ATP-binding protein GsiA	pcnB-WT	-0.0765825	0.0348284	0.0780805
CP037923.1	QCC33131.1	EKN05_017570	EKN05_017570	CDS	gamma-glutamylcyclotransferase	pcnB-WT	0.076595	0.0348525	0.0780805
CP037923.1	QCC34020.1	EKN05_022955	MlaC	CDS	phospholipid-binding protein MlaC	pcnB-WT	-0.224745	0.0348878	0.0780805
CP037923.1	QCC31885.1	EKN05_009870	EKN05_009870	CDS	hypothetical protein	pcnB-WT	0.730137	0.0350279	0.0783127
CP037923.1	QCC32024.1	EKN05_010700	EKN05_010700	CDS	DUF1425 domain-containing protein	pcnB-WT	0.110018	0.0689534	0.12787
CP037923.1	QCC31930.1	EKN05_010140	IspE	CDS	4-(cytidine 5'-diphospho)-2-C-methyl-D-erythritol kinase	pcnB-WT	0.0529522	0.0352447	0.0786764
CP037923.1	QCC31667.1	EKN05_008440	EKN05_008440	CDS	hypothetical protein	pcnB-WT	-0.0835049	0.0352637	0.0786764
CP037923.1	QCC32988.1	EKN05_016670	YaaA	CDS	peroxide stress protein YaaA	pcnB-WT	0.0850871	0.0354171	0.078937
CP037923.1	QCC31157.1	EKN05_004815	PbpG	CDS	D-alanyl-D-alanine endopeptidase	pcnB-WT	0.0641333	0.0354686	0.07897
CP037923.1	QCC32112.1	EKN05_011285	Agp	CDS	bifunctional glucose-1-phosphatase/inositol phosphatase	pcnB-WT	-0.060185	0.0356571	0.0793076
CP037923.1	QCC34112.1	EKN05_001510	LhgO	CDS	L-2-hydroxyglutarate oxidase	pcnB-WT	-0.0727464	0.03597	0.079921
CP037923.1	QCC32825.1	EKN05_015715	DkgB	CDS	2	pcnB-WT	0.0779387	0.0361324	0.080199
CP037923.1	QCC31416.1	EKN05_006670	EKN05_006670	CDS	YebC/PmpR family DNA-binding transcriptional regulator	pcnB-WT	-0.128487	0.0362738	0.0804299
CP037923.1	QCC31920.1	EKN05_010080	ChaB	CDS	putative cation transport regulator ChaB	pcnB-WT	0.0867675	0.0366156	0.0811043
CP037923.1	QCC33018.1	EKN05_016840	OsmY	CDS	molecular chaperone OsmY	pcnB-WT	0.0619333	0.0370402	0.0818972
CP037923.1	QCC32233.1	EKN05_012030	EKN05_012030	CDS	MacA family efflux pump subunit	pcnB-WT	0.0679786	0.0370724	0.0818972
CP037923.1	QCC31982.1	EKN05_010440	HflD	CDS	lysogenization regulator HflD	pcnB-WT	-0.0583945	0.0370877	0.0818972
CP037923.1	QCC33705.1	EKN05_021165	KdgK	CDS	sugar kinase	pcnB-WT	0.113129	0.0372492	0.0820988
CP037923.1	QCC30886.1	EKN05_003245	AcrD	CDS	multidrug efflux RND transporter permease AcrD	pcnB-WT	-0.118506	0.0372552	0.0820988
CP037923.1	QCC32730.1	EKN05_015150	ProB	CDS	glutamate 5-kinase	pcnB-WT	0.0856535	0.0373137	0.0821435
CP037923.1	QCC32910.1	EKN05_016210	ZapD	CDS	cell division protein ZapD	pcnB-WT	0.084758	0.0374027	0.0822554
CP037923.1	QCC32840.1	EKN05_015825	LdcC	CDS	lysine decarboxylase LdcC	pcnB-WT	0.0698338	0.0374828	0.0823466
CP037923.1	QCC31896.1	EKN05_009940	EKN05_009940	CDS	DUF440 family protein	pcnB-WT	0.0736054	0.0375207	0.0823466
CP037923.1	QCC33935.1	EKN05_022465	RpsM	CDS	30S ribosomal protein S13	pcnB-WT	-0.0705558	0.0376263	0.0824943
CP037923.1	QCC30540.1	EKN05_001110	KduI	CDS	5-dehydro-4-deoxy-D-glucuronate isomerase	pcnB-WT	-0.212254	0.0379058	0.0830226
CP037923.1	QCC33023.1	EKN05_016865	RsmC	CDS	16S rRNA (guanine(1207)-N(2))-methyltransferase RsmC	pcnB-WT	-0.0629658	0.0380974	0.0832728
CP037923.1	QCC32817.1	EKN05_015675	RnhA	CDS	ribonuclease HI	pcnB-WT	0.0729856	0.0382898	0.0835487
CP037923.1	QCC31264.1	EKN05_005560	SbcB	CDS	exodeoxyribonuclease I	pcnB-WT	0.136446	0.0383528	0.0835487
CP037923.1	QCC31898.1	EKN05_009955	OppC	CDS	oligopeptide ABC transporter permease OppC	pcnB-WT	-0.0921759	0.0383788	0.0835487
CP037923.1	QCC30786.1	EKN05_002635	LepA	CDS	elongation factor 4	pcnB-WT	-0.068372	0.0389142	0.0846286
CP037923.1	QCC31558.1	EKN05_007745	Rnt	CDS	ribonuclease T	pcnB-WT	-0.273258	0.0390672	0.0847648
CP037923.1	QCC32688.1	EKN05_014900	HemB	CDS	porphobilinogen synthase	pcnB-WT	-0.0531867	0.0391463	0.0847648
CP037923.1	QCC32193.1	EKN05_011760	ElyC	CDS	envelope biogenesis factor ElyC	pcnB-WT	-0.127728	0.0391517	0.0847648
CP037923.1	QCC31513.1	EKN05_007410	EKN05_007410	CDS	glycoside hydrolase family 10 protein	pcnB-WT	0.0711213	0.0391677	0.0847648
CP037923.1	QCC31713.1	EKN05_008750	Cho	CDS	excinuclease Cho	pcnB-WT	0.103273	0.0391737	0.0847648
CP037923.1	QCC33347.1	EKN05_018935	ZapB	CDS	septal ring assembly protein ZapB	pcnB-WT	0.242271	0.0393375	0.0848634
CP037923.1	QCC33654.1	EKN05_020850	EKN05_020850	CDS	hypothetical protein	pcnB-WT	0.11223	0.0394585	0.0850392
CP037923.1	QCC33439.1	EKN05_019515	Gmk	CDS	guanylate kinase	pcnB-WT	-0.126113	0.0395099	0.0850648
CP037923.1	QCC31668.1	EKN05_008450	IraM	CDS	anti-adapter protein IraM	pcnB-WT	-0.144076	0.039678	0.0853413
CP037923.1	QCC33141.1	EKN05_017630	NrdG	CDS	anaerobic ribonucleoside-triphosphate reductase-activating protein	pcnB-WT	0.221395	0.0401357	0.0862397
CP037923.1	QCC34052.1	EKN05_023140	EKN05_023140	CDS	N-acetyltransferase	pcnB-WT	0.11885	0.0402188	0.0863322
CP037923.1	QCC32649.1	EKN05_014660	ThiL	CDS	thiamine-phosphate kinase	pcnB-WT	-0.0807398	0.0405345	0.086923
CP037923.1	QCC33178.1	EKN05_017885	UxuA	CDS	mannonate dehydratase	pcnB-WT	0.0737558	0.0406869	0.087163
CP037923.1	QCC30440.1	EKN05_000460	HybA	CDS	hydrogenase 2 operon protein HybA	pcnB-WT	0.146432	0.0408084	0.0873366
CP037923.1	QCC33846.1	EKN05_022000	PckA	CDS	phosphoenolpyruvate carboxykinase (ATP)	pcnB-WT	0.0824835	0.0411172	0.0877002
CP037923.1	QCC33434.1	EKN05_019490	EKN05_019490	CDS	YicC family protein	pcnB-WT	-0.055791	0.0411258	0.0877002
CP037923.1	QCC32383.1	EKN05_012970	TatE	CDS	twin-arginine translocase subunit TatE	pcnB-WT	0.12939	0.0411738	0.0877002
CP037923.1	QCC31603.1	EKN05_008025	PntA	CDS	Re/Si-specific NAD(P)(+) transhydrogenase subunit alpha	pcnB-WT	0.0828738	0.0411769	0.0877002
CP037923.1	QCC33674.1	EKN05_020970	FdxH	CDS	formate dehydrogenase subunit beta	pcnB-WT	-0.0534053	0.041182	0.0877002
CP037923.1	QCC33772.1	EKN05_021620	EKN05_021620	CDS	type II toxin-antitoxin system HicB family antitoxin	pcnB-WT	-0.196681	0.0412446	0.0877035
CP037923.1	QCC31239.1	EKN05_005390	RfbD	CDS	dTDP-4-dehydrorhamnose reductase	pcnB-WT	0.173514	0.041265	0.0877035
CP037923.1	QCC31020.1	EKN05_004040	EKN05_004040	CDS	YfbU family protein	pcnB-WT	0.0884139	0.0416323	0.0882973
CP037923.1	QCC31520.1	EKN05_007495	AroD	CDS	type I 3-dehydroquinate dehydratase	pcnB-WT	0.0765847	0.0416674	0.0882973
CP037923.1	QCC31103.1	EKN05_004515	CcmH	CDS	cytochrome c-type biogenesis protein CcmH	pcnB-WT	0.119765	0.0419328	0.0887722
CP037923.1	QCC32831.1	EKN05_015775	TsaA	CDS	tRNA (N6-threonylcarbamoyladenosine(37)-N6)-methyltransferase TrmO	pcnB-WT	-0.168587	0.081005	0.144016
CP037923.1	QCC32657.1	EKN05_014700	SecF	CDS	protein translocase subunit SecF	pcnB-WT	0.122919	0.0422207	0.0892155
CP037923.1	QCC32854.1	EKN05_015895	Frr	CDS	ribosome recycling factor	pcnB-WT	0.0803846	0.0422251	0.0892155
CP037923.1	QCC32845.1	EKN05_015850	LpxA	CDS	acyl-ACP--UDP-N-acetylglucosamine O-acyltransferase	pcnB-WT	-0.0519787	0.0423633	0.0894198
CP037923.1	QCC30469.1	EKN05_000655	EKN05_000655	CDS	YggU family protein	pcnB-WT	0.0718211	0.0425059	0.0894763
CP037923.1	QCC30676.1	EKN05_001900	YgbI	CDS	DeoR/GlpR transcriptional regulator	pcnB-WT	0.0784813	0.042512	0.0894763
CP037923.1	QCC31909.1	EKN05_010015	PurU	CDS	formyltetrahydrofolate deformylase	pcnB-WT	-0.0571713	0.0425626	0.0894763
CP037923.1	QCC34017.1	EKN05_022940	MlaF	CDS	phospholipid ABC transporter ATP-binding protein MlaF	pcnB-WT	0.0512713	0.0426077	0.0894763
CP037923.1	QCC32275.1	EKN05_012275	YliJ	CDS	glutathione S-transferase family protein	pcnB-WT	0.0783952	0.0426094	0.0894763
CP037923.1	QCC32622.1	EKN05_014505	Tig	CDS	trigger factor	pcnB-WT	-0.053792	0.0426394	0.0894763
CP037923.1	QCC30833.1	EKN05_002930	IscA	CDS	iron-sulfur cluster assembly protein IscA	pcnB-WT	-0.0678547	0.0428071	0.0897406
CP037923.1	QCC33122.1	EKN05_017525	CpdB	CDS	2'	pcnB-WT	0.0860903	0.0429652	0.0899844
CP037923.1	QCC31114.1	EKN05_004580	YejE	CDS	ABC transporter permease	pcnB-WT	0.067603	0.0431905	0.0903684
CP037923.1	QCC32592.1	EKN05_014345	PriC	CDS	primosomal replication protein N''	pcnB-WT	0.0807344	0.0436079	0.0910648
CP037923.1	QCC31256.1	EKN05_005500	HisG	CDS	ATP phosphoribosyltransferase	pcnB-WT	0.158322	0.0438048	0.0913872
CP037923.1	QCC32286.1	EKN05_012340	MoeA	CDS	molybdopterin molybdotransferase MoeA	pcnB-WT	0.0669986	0.0438751	0.0914454
CP037923.1	QCC33442.1	EKN05_019530	TrmH	CDS	tRNA (guanosine(18)-2'-O)-methyltransferase TrmH	pcnB-WT	-0.0722557	0.0441385	0.0918748
CP037923.1	QCC30401.1	EKN05_000230	HldE	CDS	bifunctional D-glycero-beta-D-manno-heptose-7-phosphate kinase/D-glycero-beta-D-manno-heptose 1-phosphate adenylyltransferase HldE	pcnB-WT	0.0523652	0.0442351	0.0918748
CP037923.1	QCC31527.1	EKN05_007565	SufA	CDS	Fe-S cluster assembly scaffold SufA	pcnB-WT	0.199405	0.0442494	0.0918748
CP037923.1	QCC30473.1	EKN05_000675	RuvX	CDS	Holliday junction resolvase RuvX	pcnB-WT	0.0517457	0.0442518	0.0918748
CP037923.1	QCC32281.1	EKN05_012315	GsiD	CDS	glutathione ABC transporter permease GsiD	pcnB-WT	0.110739	0.0854624	0.14996
CP037923.1	QCC30929.1	EKN05_003505	ZipA	CDS	cell division protein ZipA	pcnB-WT	0.0913092	0.0452154	0.0937849
CP037923.1	QCC32244.1	EKN05_012100	EKN05_012100	CDS	heavy metal-binding domain-containing protein	pcnB-WT	0.0878141	0.0865632	0.15103
CP037923.1	QCC30541.1	EKN05_001115	KduD	CDS	2-dehydro-3-deoxy-D-gluconate 5-dehydrogenase KduD	pcnB-WT	0.0605821	0.0455492	0.0942337
CP037923.1	QCC30691.1	EKN05_002005	CysC	CDS	adenylyl-sulfate kinase	pcnB-WT	-0.0881536	0.0868728	0.151324
CP037923.1	QCC34029.1	EKN05_023005	DacB	CDS	serine-type D-Ala-D-Ala carboxypeptidase	pcnB-WT	0.0787347	0.0455631	0.0942337
CP037923.1	QCC33555.1	EKN05_020270	HdfR	CDS	HTH-type transcriptional regulator HdfR	pcnB-WT	0.0746705	0.0456156	0.0942519
CP037923.1	QCC30635.1	EKN05_001680	CsrA	CDS	carbon storage regulator	pcnB-WT	0.0909501	0.0869861	0.151399
CP037923.1	QCC30930.1	EKN05_003510	LigA	CDS	NAD-dependent DNA ligase LigA	pcnB-WT	0.0652703	0.0457036	0.0943432
CP037923.1	QCC32067.1	EKN05_010940	EKN05_010940	CDS	YceI family protein	pcnB-WT	-0.118174	0.0457731	0.0943961
CP037923.1	QCC34183.1	EKN05_009915	YciI	CDS	YciI family protein	pcnB-WT	0.0902914	0.0872801	0.15172
CP037923.1	QCC31781.1	EKN05_009170	EKN05_009170	CDS	GAF domain-containing protein	pcnB-WT	0.0479113	0.0461113	0.0949668
CP037923.1	QCC31905.1	EKN05_009995	GalU	CDS	UTP--glucose-1-phosphate uridylyltransferase GalU	pcnB-WT	0.0667469	0.0461822	0.0949668
CP037923.1	QCC31578.1	EKN05_007870	RsxD	CDS	electron transport complex subunit RsxD	pcnB-WT	-0.104879	0.0884028	0.152957
CP037923.1	QCC33543.1	EKN05_020155	AtpG	CDS	F0F1 ATP synthase subunit gamma	pcnB-WT	-0.0650315	0.0469974	0.096551
CP037923.1	QCC32523.1	EKN05_013830	EntF	CDS	enterobactin non-ribosomal peptide synthetase EntF	pcnB-WT	0.110545	0.0472747	0.097
CP037923.1	QCC33532.1	EKN05_020095	ViaA	CDS	ATPase RavA stimulator ViaA	pcnB-WT	-0.172378	0.047323	0.097
CP037923.1	QCC33666.1	EKN05_020910	YihX	CDS	glucose-1-phosphatase	pcnB-WT	0.0563597	0.0473511	0.097
CP037923.1	QCC33944.1	EKN05_022510	TrkA	CDS	Trk system potassium transporter TrkA	pcnB-WT	-0.0619374	0.0477505	0.0976168
CP037923.1	QCC32533.1	EKN05_013915	NfsB	CDS	oxygen-insensitive NAD(P)H nitroreductase	pcnB-WT	0.0777774	0.0477902	0.0976168
CP037923.1	QCC33396.1	EKN05_019250	EKN05_019250	CDS	hypothetical protein	pcnB-WT	0.572116	0.0478443	0.0976168
CP037923.1	QCC33534.1	EKN05_020105	AsnC	CDS	transcriptional regulator AsnC	pcnB-WT	0.0786041	0.0478818	0.0976168
CP037923.1	QCC33576.1	EKN05_020380	WecC	CDS	UDP-N-acetyl-D-mannosamine dehydrogenase	pcnB-WT	0.0768558	0.0479706	0.0976168
CP037923.1	QCC33723.1	EKN05_021290	DppC	CDS	dipeptide ABC transporter permease DppC	pcnB-WT	0.117206	0.0480074	0.0976168
CP037923.1	QCC33308.1	EKN05_018655	SecE	CDS	preprotein translocase subunit SecE	pcnB-WT	0.144404	0.0482429	0.0979877
CP037923.1	QCC30791.1	EKN05_002660	PdxJ	CDS	pyridoxine 5'-phosphate synthase	pcnB-WT	0.0650777	0.048588	0.0985956
CP037923.1	QCC33000.1	EKN05_016735	RobA	CDS	MDR efflux pump AcrAB transcriptional activator RobA	pcnB-WT	0.0577419	0.0488559	0.0990459
CP037923.1	QCC31565.1	EKN05_007785	EKN05_007785	CDS	HlyD family secretion protein	pcnB-WT	0.0669903	0.0490195	0.0992522
CP037923.1	QCC33545.1	EKN05_020165	AtpC	CDS	F0F1 ATP synthase subunit epsilon	pcnB-WT	0.0531048	0.0490499	0.0992522
CP037923.1	QCC30747.1	EKN05_002415	Eno	CDS	phosphopyruvate hydratase	pcnB-WT	-0.07183	0.0491715	0.0994049
CP037923.1	QCC30875.1	EKN05_003180	Bcp	CDS	thioredoxin-dependent thiol peroxidase	pcnB-WT	0.0720234	0.0494803	0.0998991
CP037923.1	QCC32294.1	EKN05_012390	MntR	CDS	manganese-binding transcriptional regulator MntR	pcnB-WT	0.075872	0.0495088	0.0998991
CP037923.1	QCC34138.1	EKN05_005110	GatY	CDS	tagatose-bisphosphate aldolase subunit GatY	pcnB-WT	0.0965952	0.094124	0.160197
CP037923.1	QCC32913.1	EKN05_016225	SecA	CDS	preprotein translocase subunit SecA	pcnB-WT	-0.049435	0.0498307	0.100434
CP037923.1	QCC30436.1	EKN05_000440	EKN05_000440	CDS	L-glyceraldehyde 3-phosphate reductase	pcnB-WT	0.075644	0.0499024	0.100434
CP037923.1	QCC33458.1	EKN05_019660	IucC	CDS	IucA/IucC family siderophore biosynthesis protein	pcnB-WT	-0.115446	0.0500306	0.100575
CP037923.1	QCC32301.1	EKN05_012430	GlnP	CDS	glutamine ABC transporter permease	pcnB-WT	0.112829	0.05016	0.100741
CP037923.1	QCC34048.1	EKN05_023120	EKN05_023120	CDS	LLM class flavin-dependent oxidoreductase	pcnB-WT	-0.0747696	0.0504119	0.101067
CP037923.1	QCC32208.1	EKN05_011850	PflB	CDS	formate C-acetyltransferase	pcnB-WT	-0.147	0.0504163	0.101067
CP037923.1	QCC31691.1	EKN05_008590	IhfA	CDS	integration host factor subunit alpha	pcnB-WT	-0.10928	0.0505696	0.10128
CP037923.1	QCC32888.1	EKN05_016090	YadG	CDS	ABC transporter ATP-binding protein	pcnB-WT	0.126982	0.0506436	0.101334
CP037923.1	QCC33906.1	EKN05_022315	RpsG	CDS	30S ribosomal protein S7	pcnB-WT	-0.0641136	0.050885	0.101723
CP037923.1	QCC32939.1	EKN05_016395	ThiQ	CDS	thiamine ABC transporter ATP-binding protein ThiQ	pcnB-WT	0.0969886	0.096024	0.162659
CP037923.1	QCC31254.1	EKN05_005490	HisC	CDS	histidinol-phosphate transaminase	pcnB-WT	0.197723	0.0510725	0.101917
CP037923.1	QCC33030.1	EKN05_016920	DnaT	CDS	primosomal protein DnaT	pcnB-WT	-0.177948	0.0510769	0.101917
CP037923.1	QCC30515.1	EKN05_000925	YgfB	CDS	UPF0149 family protein YgfB	pcnB-WT	-0.143219	0.0963653	0.163109
CP037923.1	QCC33570.1	EKN05_020350	TrxA	CDS	thioredoxin TrxA	pcnB-WT	0.0730811	0.0511432	0.101955
CP037923.1	QCC30805.1	EKN05_002770	Yfhb	CDS	phosphatidylglycerophosphatase C	pcnB-WT	0.109102	0.0964821	0.163178
CP037923.1	QCC32933.1	EKN05_016360	LeuC	CDS	3-isopropylmalate dehydratase large subunit	pcnB-WT	0.0653965	0.0515604	0.102692
CP037923.1	QCC31356.1	EKN05_006255	OtsB	CDS	trehalose-phosphatase	pcnB-WT	-0.101304	0.0517235	0.102831
CP037923.1	QCC32470.1	EKN05_013495	TolQ	CDS	Tol-Pal system protein TolQ	pcnB-WT	0.0697998	0.0517257	0.102831
CP037923.1	QCC31702.1	EKN05_008670	EKN05_008670	CDS	hypothetical protein	pcnB-WT	0.0634652	0.0523651	0.103776
CP037923.1	QCC30390.1	EKN05_000165	RpsU	CDS	30S ribosomal protein S21	pcnB-WT	-0.0517993	0.0523733	0.103776
CP037923.1	QCC32165.1	EKN05_011590	RlmL	CDS	bifunctional 23S rRNA (guanine(2069)-N(7))-methyltransferase RlmK/23S rRNA (guanine(2445)-N(2))-methyltransferase RlmL	pcnB-WT	-0.0606993	0.0523936	0.103776
CP037923.1	QCC32846.1	EKN05_015855	FabZ	CDS	3-hydroxyacyl-ACP dehydratase FabZ	pcnB-WT	0.100237	0.052394	0.103776
CP037923.1	QCC32449.1	EKN05_013375	Nei	CDS	endonuclease VIII	pcnB-WT	-0.0824517	0.0985353	0.165728
CP037923.1	QCC33353.1	EKN05_018975	YhjA	CDS	cytochrome c peroxidase	pcnB-WT	-0.217782	0.0524754	0.103841
CP037923.1	QCC31352.1	EKN05_006230	EKN05_006230	CDS	DUF2766 domain-containing protein	pcnB-WT	-0.085885	0.0991591	0.166528
CP037923.1	QCC33849.1	EKN05_022015	HslR	CDS	ribosome-associated heat shock protein Hsp15	pcnB-WT	0.065776	0.0529668	0.104718
CP037923.1	QCC33193.1	EKN05_017970	Pgi	CDS	glucose-6-phosphate isomerase	pcnB-WT	-0.0760982	0.0531163	0.104917
CP037923.1	QCC33665.1	EKN05_020905	YihW	CDS	DeoR/GlpR transcriptional regulator	pcnB-WT	0.0491759	0.0532365	0.105058
CP037923.1	QCC33769.1	EKN05_021600	EKN05_021600	CDS	HlyD family secretion protein	pcnB-WT	0.0656862	0.0534102	0.105304
CP037923.1	QCC32668.1	EKN05_014760	SbcC	CDS	exonuclease subunit SbcC	pcnB-WT	0.0479074	0.0534683	0.105322
CP037924.1	QCC34314.1	EKN05_023745	PWR501_0062	CDS	GNAT family N-acetyltransferase	pcnB-WT	-0.133331	0.0538768	0.10603
CP037923.1	QCC33356.1	EKN05_018990	GadW	CDS	acid resistance transcriptional activator GadW	pcnB-WT	-0.0860714	0.0540645	0.106302
CP037923.1	QCC33508.1	EKN05_019965	YieF	CDS	NAD(P)H-dependent chromate oxidoreductase YieF	pcnB-WT	0.0650249	0.0541729	0.106401
CP037923.1	QCC33234.1	EKN05_018210	NrfA	CDS	ammonia-forming nitrite reductase cytochrome c552 subunit	pcnB-WT	-0.237856	0.0542137	0.106401
CP037923.1	QCC33629.1	EKN05_020680	Fre	CDS	NAD(P)H-flavin reductase	pcnB-WT	0.0699512	0.0543723	0.106472
CP037923.1	QCC33456.1	EKN05_019650	IucA	CDS	IucA/IucC family siderophore biosynthesis protein	pcnB-WT	-0.118027	0.0543752	0.106472
CP037923.1	QCC32500.1	EKN05_013680	Rna	CDS	ribonuclease I	pcnB-WT	0.0506546	0.0547354	0.107035
CP037923.1	QCC32022.1	EKN05_010685	NagZ	CDS	beta-N-acetylhexosaminidase	pcnB-WT	0.0500651	0.0547954	0.107055
CP037923.1	QCC32844.1	EKN05_015845	LpxB	CDS	lipid-A-disaccharide synthase	pcnB-WT	-0.101188	0.0554843	0.108204
CP037923.1	QCC33493.1	EKN05_019875	GyrB	CDS	DNA gyrase subunit B	pcnB-WT	0.0485903	0.0556048	0.108341
CP037923.1	QCC31424.1	EKN05_006720	MsbB	CDS	lauroyl-Kdo(2)-lipid IV(A) myristoyltransferase	pcnB-WT	-0.0538499	0.0558331	0.108464
CP037923.1	QCC31544.1	EKN05_007670	EKN05_007670	CDS	hypothetical protein	pcnB-WT	0.0895706	0.0558476	0.108464
CP037923.1	QCC33584.1	EKN05_020420	RffM	CDS	lipopolysaccharide N-acetylmannosaminouronosyltransferase	pcnB-WT	0.0564253	0.0558695	0.108464
CP037923.1	QCC33792.1	EKN05_021720	FtsX	CDS	cell division protein FtsX	pcnB-WT	0.0505955	0.0560516	0.108649
CP037923.1	QCC33287.1	EKN05_018540	ZraR	CDS	sigma-54-dependent response regulator transcription factor ZraR	pcnB-WT	0.132544	0.0560654	0.108649
CP037923.1	QCC31778.1	EKN05_009155	HtpX	CDS	protease HtpX	pcnB-WT	0.0683346	0.0561284	0.108673
CP037923.1	QCC32646.1	EKN05_014645	Dxs	CDS	1-deoxy-D-xylulose-5-phosphate synthase	pcnB-WT	0.0557391	0.0562389	0.108789
CP037923.1	QCC30411.1	EKN05_000300	NudF	CDS	ADP-ribose diphosphatase	pcnB-WT	-0.143548	0.0566058	0.109401
CP037923.1	QCC33794.1	EKN05_021730	LivJ	CDS	branched-chain amino acid ABC transporter substrate-binding protein	pcnB-WT	0.162122	0.0573124	0.110657
CP037923.1	QCC31654.1	EKN05_008355	EKN05_008355	CDS	GntR family transcriptional regulator	pcnB-WT	0.0658837	0.0573584	0.110657
CP037923.1	QCC33117.1	EKN05_017495	FklB	CDS	FKBP-type peptidyl-prolyl cis-trans isomerase	pcnB-WT	-0.0549635	0.0574507	0.110735
CP037923.1	QCC33320.1	EKN05_018780	ArgH	CDS	argininosuccinate lyase	pcnB-WT	-0.0751945	0.057748	0.111209
CP037923.1	QCC32886.1	EKN05_016080	EKN05_016080	CDS	PTS sugar transporter subunit IIA	pcnB-WT	-0.153912	0.108123	0.178109
CP037923.1	QCC33132.1	EKN05_017575	Ppa	CDS	inorganic diphosphatase	pcnB-WT	0.05548	0.0581226	0.111808
CP037923.1	QCC32647.1	EKN05_014650	YajO	CDS	1-deoxyxylulose-5-phosphate synthase YajO	pcnB-WT	0.0630888	0.0581632	0.111808
CP037923.1	QCC32041.1	EKN05_010785	YceF	CDS	septum formation inhibitor Maf	pcnB-WT	-0.0640047	0.0583432	0.112054
CP037923.1	QCC33957.1	EKN05_022615	YhdW	CDS	amino acid ABC transporter substrate-binding protein	pcnB-WT	-0.128636	0.05858	0.112409
CP037923.1	QCC33733.1	EKN05_021350	GhrB	CDS	glyoxylate/hydroxypyruvate reductase GhrB	pcnB-WT	0.0509218	0.058838	0.11279
CP037923.1	QCC33443.1	EKN05_019535	RecG	CDS	ATP-dependent DNA helicase RecG	pcnB-WT	-0.0581626	0.0588834	0.11279
CP037923.1	QCC33979.1	EKN05_022730	AaeA	CDS	p-hydroxybenzoic acid efflux pump subunit AaeA	pcnB-WT	0.102447	0.109484	0.180076
CP037923.1	QCC30877.1	EKN05_003190	DapA	CDS	4-hydroxy-tetrahydrodipicolinate synthase	pcnB-WT	0.048426	0.0589477	0.112813
CP037923.1	QCC31942.1	EKN05_010205	EKN05_010205	CDS	iron ABC transporter substrate-binding protein	pcnB-WT	-0.0553654	0.0592994	0.113385
CP037923.1	QCC33420.1	EKN05_019405	RfaY	CDS	lipopolysaccharide core heptose(II) kinase RfaY	pcnB-WT	-0.0672688	0.0598676	0.114328
CP037923.1	QCC31087.1	EKN05_004425	YojI	CDS	microcin J25 efflux ABC transporter YojI	pcnB-WT	-0.1872	0.0598987	0.114328
CP037923.1	QCC32007.1	EKN05_010610	PotC	CDS	spermidine/putrescine ABC transporter permease PotC	pcnB-WT	-0.0857988	0.0604581	0.115293
CP037923.1	QCC32637.1	EKN05_014600	YajR	CDS	MFS transporter	pcnB-WT	-0.0885	0.112696	0.184513
CP037923.1	QCC32147.1	EKN05_011495	EKN05_011495	CDS	CoA-binding protein	pcnB-WT	-0.0716069	0.061394	0.116768
CP037923.1	QCC31934.1	EKN05_010160	Pth	CDS	aminoacyl-tRNA hydrolase	pcnB-WT	0.0584255	0.061564	0.116988
CP037923.1	QCC32611.1	EKN05_014450	YbaO	CDS	Lrp/AsnC family transcriptional regulator	pcnB-WT	0.0886511	0.114071	0.185775
CP037923.1	QCC33055.1	EKN05_017090	RplI	CDS	50S ribosomal protein L9	pcnB-WT	-0.0581967	0.0622931	0.118061
CP037923.1	QCC30994.1	EKN05_003900	PdxB	CDS	4-phosphoerythronate dehydrogenase PdxB	pcnB-WT	-0.10112	0.0626411	0.118616
CP037923.1	QCC30600.1	EKN05_001445	NadK	CDS	NAD(+) kinase	pcnB-WT	0.0884682	0.117514	0.190232
CP037923.1	QCC32035.1	EKN05_010755	FabG	CDS	3-oxoacyl-ACP reductase FabG	pcnB-WT	0.055574	0.0637848	0.120675
CP037923.1	QCC33125.1	EKN05_017540	EKN05_017540	CDS	YtfJ family protein	pcnB-WT	-0.197626	0.063849	0.120683
CP037923.1	QCC31908.1	EKN05_010010	EKN05_010010	CDS	YchJ family protein	pcnB-WT	0.0597203	0.0639011	0.120683
CP037923.1	QCC33279.1	EKN05_018465	YjbB	CDS	Na/Pi cotransporter family protein	pcnB-WT	0.165677	0.118089	0.190732
CP037923.1	QCC30688.1	EKN05_001990	IspD	CDS	2-C-methyl-D-erythritol 4-phosphate cytidylyltransferase	pcnB-WT	0.0729827	0.0650625	0.122662
CP037923.1	QCC32953.1	EKN05_016470	ApaH	CDS	bis(5'-nucleosyl)-tetraphosphatase (symmetrical)	pcnB-WT	-0.06276	0.0656415	0.123422
CP037923.1	QCC32001.1	EKN05_010580	EKN05_010580	CDS	DUF4102 domain-containing protein	pcnB-WT	-0.110201	0.0656954	0.123422
CP037923.1	QCC30412.1	EKN05_000305	EKN05_000305	CDS	DUF1249 family protein	pcnB-WT	-0.088057	0.0659913	0.12387
CP037923.1	QCC31532.1	EKN05_007590	SufE	CDS	cysteine desulfuration protein SufE	pcnB-WT	0.0685442	0.0667323	0.125043
CP037923.1	QCC31884.1	EKN05_009865	TrpA	CDS	tryptophan synthase subunit alpha	pcnB-WT	0.108145	0.0669384	0.12532
CP037923.1	QCC30784.1	EKN05_002625	RseB	CDS	sigma-E factor regulatory protein RseB	pcnB-WT	0.0533471	0.0670187	0.125362
CP037923.1	QCC33845.1	EKN05_021995	EnvZ	CDS	two-component system sensor histidine kinase EnvZ	pcnB-WT	0.0440538	0.0672073	0.125587
CP037923.1	QCC31461.1	EKN05_007010	EKN05_007010	CDS	YdbH family protein	pcnB-WT	0.0622165	0.0673001	0.125587
CP037923.1	QCC31085.1	EKN05_004415	Ada	CDS	bifunctional DNA-binding transcriptional regulator/O6-methylguanine-DNA methyltransferase Ada	pcnB-WT	0.138361	0.067464	0.125758
CP037923.1	QCC32923.1	EKN05_016280	MraY	CDS	phospho-N-acetylmuramoyl-pentapeptide-transferase	pcnB-WT	0.0730412	0.0678816	0.126427
CP037923.1	QCC30815.1	EKN05_002830	YphF	CDS	sugar ABC transporter substrate-binding protein	pcnB-WT	0.129083	0.124632	0.1985
CP037923.1	QCC32882.1	EKN05_016060	PanC	CDS	pantoate--beta-alanine ligase	pcnB-WT	0.0463087	0.0680543	0.126639
CP037923.1	QCC31545.1	EKN05_007675	MdtK	CDS	multidrug efflux MATE transporter MdtK	pcnB-WT	0.0704748	0.0682755	0.12694
CP037923.1	QCC33101.1	EKN05_017370	Efp	CDS	elongation factor P	pcnB-WT	-0.0652406	0.0684727	0.127197
CP037923.1	QCC33621.1	EKN05_020640	UbiJ	CDS	ubiquinone biosynthesis protein UbiJ	pcnB-WT	0.0770629	0.125418	0.198987
CP037923.1	QCC30940.1	EKN05_003585	MntH	CDS	Mn(2+) uptake NRAMP transporter MntH	pcnB-WT	-0.0762672	0.12579	0.199284
CP037923.1	QCC32964.1	EKN05_016535	CaiD	CDS	carnitinyl-CoA dehydratase	pcnB-WT	0.152099	0.0687713	0.127642
CP037923.1	QCC31379.1	EKN05_006425	CmoB	CDS	tRNA 5-methoxyuridine(34)/uridine 5-oxyacetic acid(34) synthase CmoB	pcnB-WT	-0.0656894	0.0691329	0.128092
CP037923.1	QCC32905.1	EKN05_016180	NadC	CDS	carboxylating nicotinate-nucleotide diphosphorylase	pcnB-WT	-0.0795811	0.0693042	0.128299
CP037923.1	QCC32471.1	EKN05_013500	TolR	CDS	colicin uptake protein TolR	pcnB-WT	0.0758701	0.127043	0.200625
CP037923.1	QCC32404.1	EKN05_013085	YbeW	CDS	molecular chaperone HscC	pcnB-WT	-0.107339	0.0696233	0.128779
CP037923.1	QCC32932.1	EKN05_016355	LeuB	CDS	3-isopropylmalate dehydrogenase	pcnB-WT	-0.0527714	0.0697408	0.128846
CP037923.1	QCC31144.1	EKN05_004735	MglB	CDS	galactose/glucose ABC transporter substrate-binding protein MglB	pcnB-WT	0.0893748	0.0697789	0.128846
CP037923.1	QCC33918.1	EKN05_022380	RplV	CDS	50S ribosomal protein L22	pcnB-WT	-0.0632915	0.0699859	0.129117
CP037923.1	QCC33001.1	EKN05_016740	GpmB	CDS	phosphoglycerate mutase GpmB	pcnB-WT	-0.0757106	0.070218	0.129434
CP037923.1	QCC33989.1	EKN05_022780	RplM	CDS	50S ribosomal protein L13	pcnB-WT	-0.0629402	0.0703166	0.129505
CP037923.1	QCC32843.1	EKN05_015840	RnhB	CDS	ribonuclease HII	pcnB-WT	-0.101088	0.0704688	0.129675
CP037923.1	QCC34037.1	EKN05_023055	ArgG	CDS	argininosuccinate synthase	pcnB-WT	-0.0526015	0.0705687	0.129748
CP037923.1	QCC32952.1	EKN05_016465	ApaG	CDS	Co2+/Mg2+ efflux protein ApaG	pcnB-WT	0.0793416	0.129443	0.204019
CP037923.1	QCC31719.1	EKN05_008790	XthA	CDS	exodeoxyribonuclease III	pcnB-WT	-0.0727475	0.0713248	0.131026
CP037923.1	QCC30751.1	EKN05_002435	RlmD	CDS	23S rRNA (uracil(1939)-C(5))-methyltransferase RlmD	pcnB-WT	-0.167111	0.0716362	0.131422
CP037923.1	QCC32889.1	EKN05_016095	YadF	CDS	carbonate dehydratase	pcnB-WT	0.0816789	0.0716623	0.131422
CP037923.1	QCC33280.1	EKN05_018470	MetH	CDS	methionine synthase	pcnB-WT	0.068214	0.072502	0.132848
CP037923.1	QCC33223.1	EKN05_018145	UvrA	CDS	excinuclease ABC subunit UvrA	pcnB-WT	-0.0529669	0.072641	0.13299
CP037923.1	QCC32446.1	EKN05_013355	YbgI	CDS	Nif3-like dinuclear metal center hexameric protein	pcnB-WT	0.0433282	0.0728212	0.133206
CP037923.1	QCC30990.1	EKN05_003880	MnmC	CDS	bifunctional tRNA (5-methylaminomethyl-2-thiouridine)(34)-methyltransferase MnmD/FAD-dependent 5-carboxymethylaminomethyl-2-thiouridine(34) oxidoreductase MnmC	pcnB-WT	0.0856371	0.0729072	0.133251
CP037923.1	QCC32025.1	EKN05_010705	HinT	CDS	purine nucleoside phosphoramidase	pcnB-WT	0.0741863	0.0729728	0.133257
CP037923.1	QCC31756.1	EKN05_009030	YeaY	CDS	Slp family lipoprotein YeaY	pcnB-WT	-0.0495785	0.073072	0.133326
CP037923.1	QCC31457.1	EKN05_006970	UspF	CDS	universal stress protein UspF	pcnB-WT	0.0863608	0.0733954	0.133802
CP037923.1	QCC30850.1	EKN05_003020	EKN05_003020	CDS	hypothetical protein	pcnB-WT	0.0807496	0.0736847	0.134216
CP037923.1	QCC34091.1	EKN05_023370	MzrA	CDS	EnvZ/OmpR regulon moderator MzrA	pcnB-WT	0.0745482	0.13434	0.210351
CP037923.1	QCC32032.1	EKN05_010740	PabC	CDS	aminodeoxychorismate lyase	pcnB-WT	-0.0564449	0.0742684	0.135058
CP037923.1	QCC33302.1	EKN05_018625	RpoB	CDS	DNA-directed RNA polymerase subunit beta	pcnB-WT	-0.046897	0.0743347	0.135058
CP037923.1	QCC31755.1	EKN05_009025	FadD	CDS	long-chain-fatty-acid--CoA ligase FadD	pcnB-WT	-0.0784852	0.0743351	0.135058
CP037923.1	QCC30543.1	EKN05_001125	YgeA	CDS	aspartate/glutamate racemase	pcnB-WT	-0.132385	0.135473	0.211511
CP037923.1	QCC34118.1	EKN05_002285	EKN05_002285	CDS	antitermination protein	pcnB-WT	-0.115856	0.135721	0.211745
CP037923.1	QCC30865.1	EKN05_003115	PerM	CDS	AI-2E family transporter	pcnB-WT	0.131127	0.136288	0.212322
CP037923.1	QCC32040.1	EKN05_010780	YceD	CDS	23S rRNA accumulation protein YceD	pcnB-WT	-0.0862156	0.0754222	0.136917
CP037923.1	QCC31237.1	EKN05_005380	GalF	CDS	UTP--glucose-1-phosphate uridylyltransferase GalF	pcnB-WT	0.13128	0.0758749	0.137623
CP037923.1	QCC32473.1	EKN05_013510	TolB	CDS	Tol-Pal system protein TolB	pcnB-WT	0.0645813	0.0759746	0.137688
CP037923.1	QCC32505.1	EKN05_013705	AhpC	CDS	alkyl hydroperoxide reductase subunit C	pcnB-WT	0.0508315	0.0765323	0.138582
CP037923.1	QCC30936.1	EKN05_003560	EKN05_003560	CDS	putative DNA-binding transcriptional regulator	pcnB-WT	0.125579	0.0766116	0.138591
CP037923.1	QCC32268.1	EKN05_012235	YbjI	CDS	5-amino-6-(5-phospho-D-ribitylamino)uracil phosphatase	pcnB-WT	-0.0604763	0.0766659	0.138591
CP037923.1	QCC34078.1	EKN05_023295	TdcE	CDS	2-ketobutyrate formate-lyase/pyruvate formate-lyase	pcnB-WT	-0.093465	0.0769307	0.138953
CP037923.1	QCC31950.1	EKN05_010255	LdcA	CDS	muramoyltetrapeptide carboxypeptidase	pcnB-WT	0.0569692	0.077188	0.139301
CP037923.1	QCC30888.1	EKN05_003260	NudK	CDS	GDP-mannose pyrophosphatase NudK	pcnB-WT	0.0914589	0.0772604	0.139315
CP037923.1	QCC33580.1	EKN05_020400	WecE	CDS	dTDP-4-amino-4	pcnB-WT	0.0437478	0.0773427	0.139346
CP037923.1	QCC30396.1	EKN05_000205	BacA	CDS	undecaprenyl-diphosphate phosphatase	pcnB-WT	0.123152	0.140309	0.217328
CP037923.1	QCC33990.1	EKN05_022785	RpsI	CDS	30S ribosomal protein S9	pcnB-WT	-0.080951	0.0778002	0.140053
CP037923.1	QCC32056.1	EKN05_010880	MviM	CDS	Gfo/Idh/MocA family oxidoreductase	pcnB-WT	-0.0710068	0.141029	0.218041
CP037923.1	QCC33778.1	EKN05_021650	NikA	CDS	nickel ABC transporter	pcnB-WT	0.163952	0.0780338	0.140356
CP037923.1	QCC30913.1	EKN05_003415	YfeX	CDS	porphyrinogen peroxidase	pcnB-WT	-0.073694	0.0786624	0.141327
CP037923.1	QCC33286.1	EKN05_018535	PurD	CDS	phosphoribosylamine--glycine ligase	pcnB-WT	-0.0724766	0.0787469	0.141327
CP037923.1	QCC32853.1	EKN05_015890	IspC	CDS	1-deoxy-D-xylulose-5-phosphate reductoisomerase	pcnB-WT	-0.0520081	0.0787822	0.141327
CP037923.1	QCC31429.1	EKN05_006750	PurT	CDS	formate-dependent phosphoribosylglycinamide formyltransferase	pcnB-WT	-0.0605653	0.0788361	0.141327
CP037923.1	QCC32867.1	EKN05_015965	ErpA	CDS	iron-sulfur cluster insertion protein ErpA	pcnB-WT	-0.063844	0.0789539	0.141421
CP037923.1	QCC33460.1	EKN05_019670	IutA	CDS	TonB-dependent receptor	pcnB-WT	-0.0862374	0.0791386	0.141586
CP037923.1	QCC31850.1	EKN05_009670	SapA	CDS	peptide ABC transporter substrate-binding protein SapA	pcnB-WT	0.0550484	0.0791775	0.141586
CP037923.1	QCC32191.1	EKN05_011750	MukF	CDS	chromosome partition protein MukF	pcnB-WT	0.0730718	0.0792882	0.141666
CP037923.1	QCC33546.1	EKN05_020170	GlmU	CDS	bifunctional UDP-N-acetylglucosamine diphosphorylase/glucosamine-1-phosphate N-acetyltransferase GlmU	pcnB-WT	0.0406619	0.0797698	0.142408
CP037923.1	QCC32396.1	EKN05_013040	LptE	CDS	LPS assembly lipoprotein LptE	pcnB-WT	-0.0607182	0.0802194	0.143092
CP037923.1	QCC31592.1	EKN05_007965	EKN05_007965	CDS	DUF945 domain-containing protein	pcnB-WT	0.0433796	0.0804914	0.143437
CP037923.1	QCC33916.1	EKN05_022370	RplB	CDS	50S ribosomal protein L2	pcnB-WT	-0.0477196	0.0805457	0.143437
CP037923.1	QCC33834.1	EKN05_021940	BioH	CDS	pimeloyl-ACP methyl ester esterase BioH	pcnB-WT	0.0701989	0.145325	0.222852
CP037923.1	QCC31840.1	EKN05_009615	PspA	CDS	phage shock protein PspA	pcnB-WT	0.0835367	0.0807357	0.143656
CP037923.1	QCC33180.1	EKN05_017895	UxuR	CDS	Uxu operon transcriptional regulator	pcnB-WT	0.0702195	0.0811481	0.144152
CP037923.1	QCC32335.1	EKN05_012625	YbhB	CDS	kinase inhibitor	pcnB-WT	0.0480782	0.0814238	0.144522
CP037923.1	QCC33304.1	EKN05_018635	RplJ	CDS	50S ribosomal protein L10	pcnB-WT	0.0703819	0.0819615	0.145278
CP037923.1	QCC31969.1	EKN05_010370	MinD	CDS	septum site-determining protein MinD	pcnB-WT	0.0582362	0.0819845	0.145278
CP037923.1	QCC30424.1	EKN05_000365	PlsC	CDS	1-acylglycerol-3-phosphate O-acyltransferase	pcnB-WT	-0.0626863	0.0822614	0.145649
CP037923.1	QCC31568.1	EKN05_007800	SlyB	CDS	outer membrane lipoprotein SlyB	pcnB-WT	-0.0462137	0.0826675	0.146247
CP037923.1	QCC31530.1	EKN05_007580	SufD	CDS	Fe-S cluster assembly protein SufD	pcnB-WT	-0.232255	0.0828373	0.146428
CP037923.1	QCC32200.1	EKN05_011800	IhfB	CDS	integration host factor subunit beta	pcnB-WT	-0.0495424	0.0831254	0.146779
CP037923.1	QCC30521.1	EKN05_000960	GcvP	CDS	aminomethyl-transferring glycine dehydrogenase	pcnB-WT	0.0521009	0.0831724	0.146779
CP037923.1	QCC33482.1	EKN05_019805	EKN05_019805	CDS	putative transporter	pcnB-WT	0.0737105	0.149901	0.228506
CP037923.1	QCC30790.1	EKN05_002655	RecO	CDS	DNA repair protein RecO	pcnB-WT	-0.117064	0.15007	0.228506
CP037923.1	QCC31911.1	EKN05_010035	NarJ	CDS	nitrate reductase molybdenum cofactor assembly chaperone	pcnB-WT	0.0925956	0.0838591	0.147771
CP037923.1	QCC32078.1	EKN05_011030	MdoH	CDS	glucans biosynthesis glucosyltransferase MdoH	pcnB-WT	-0.0406029	0.0838716	0.147771
CP037923.1	QCC33021.1	EKN05_016855	RimI	CDS	ribosomal-protein-alanine N-acetyltransferase	pcnB-WT	-0.0688922	0.0841884	0.148207
CP037923.1	QCC30787.1	EKN05_002640	LepB	CDS	signal peptidase I	pcnB-WT	-0.0543834	0.084607	0.148823
CP037923.1	QCC32033.1	EKN05_010745	FabF	CDS	beta-ketoacyl-ACP synthase II	pcnB-WT	0.0455067	0.0848598	0.149145
CP037923.1	QCC30775.1	EKN05_002575	Ung	CDS	uracil-DNA glycosylase	pcnB-WT	0.059685	0.0851079	0.149459
CP037923.1	QCC30619.1	EKN05_001565	EKN05_001565	CDS	DUF2002 family protein	pcnB-WT	0.0801547	0.0856555	0.150176
CP037923.1	QCC31467.1	EKN05_007065	AcpD	CDS	FMN-dependent NADH-azoreductase	pcnB-WT	0.0426295	0.0857552	0.150229
CP037923.1	QCC31054.1	EKN05_004220	ArnA	CDS	bifunctional UDP-4-amino-4-deoxy-L-arabinose formyltransferase/UDP-glucuronic acid oxidase ArnA	pcnB-WT	0.07238	0.0859804	0.150329
CP037923.1	QCC33746.1	EKN05_021445	EKN05_021445	CDS	ArsR family transcriptional regulator	pcnB-WT	0.0941595	0.0860097	0.150329
CP037923.1	QCC31573.1	EKN05_007840	GstA	CDS	glutathione transferase GstA	pcnB-WT	0.0439206	0.0860221	0.150329
CP037923.1	QCC31190.1	EKN05_005070	ThiM	CDS	hydroxyethylthiazole kinase	pcnB-WT	0.238453	0.154791	0.234363
CP037923.1	QCC34039.1	EKN05_023070	NusA	CDS	transcription termination/antitermination protein NusA	pcnB-WT	-0.0404855	0.0865599	0.15103
CP037923.1	QCC32219.1	EKN05_011950	SerS	CDS	serine--tRNA ligase	pcnB-WT	-0.047943	0.0867761	0.151278
CP037923.1	QCC31325.1	EKN05_006060	NmpC	CDS	porin	pcnB-WT	0.117172	0.0873111	0.15172
CP037923.1	QCC30604.1	EKN05_001465	RatA	CDS	type II toxin-antitoxin system toxin RatA	pcnB-WT	-0.0926283	0.0875932	0.15208
CP037923.1	QCC31739.1	EKN05_008910	PncA	CDS	bifunctional nicotinamidase/pyrazinamidase	pcnB-WT	-0.0453117	0.0876596	0.15208
CP037923.1	QCC31036.1	EKN05_004120	NuoL	CDS	NADH-quinone oxidoreductase subunit L	pcnB-WT	0.0800191	0.08811	0.152725
CP037923.1	QCC33866.1	EKN05_022100	EKN05_022100	CDS	hypothetical protein	pcnB-WT	0.0595446	0.0881734	0.152725
CP037923.1	QCC32161.1	EKN05_011570	PqiC	CDS	membrane integrity-associated transporter subunit PqiC	pcnB-WT	-0.0873248	0.0884695	0.152957
CP037923.1	QCC33401.1	EKN05_019295	TrmL	CDS	tRNA (uridine(34)/cytosine(34)/5-carboxymethylaminomethyluridine(34)-2'-O)-methyltransferase TrmL	pcnB-WT	0.0647743	0.0885203	0.152957
CP037923.1	QCC31873.1	EKN05_009805	EKN05_009805	CDS	DUF2498 family protein	pcnB-WT	0.0993078	0.0888211	0.153091
CP037923.1	QCC31572.1	EKN05_007830	TyrS	CDS	tyrosine--tRNA ligase	pcnB-WT	0.0477503	0.0888235	0.153091
CP037923.1	QCC33417.1	EKN05_019390	RfaL	CDS	O-antigen ligase RfaL	pcnB-WT	0.0664163	0.088932	0.153091
CP037923.1	QCC32570.1	EKN05_014230	YbbK	CDS	SPFH/Band 7/PHB domain protein	pcnB-WT	0.043825	0.0889464	0.153091
CP037923.1	QCC31238.1	EKN05_005385	RfbB	CDS	dTDP-glucose 4	pcnB-WT	0.142128	0.088974	0.153091
CP037923.1	QCC30864.1	EKN05_003110	EKN05_003110	CDS	beta-barrel assembly-enhancing protease	pcnB-WT	-0.0506696	0.0890246	0.153091
CP037923.1	QCC32249.1	EKN05_012135	ArtP	CDS	arginine ABC transporter ATP-binding protein ArtP	pcnB-WT	-0.0870137	0.089804	0.154297
CP037923.1	QCC32328.1	EKN05_012585	MoaA	CDS	GTP 3'	pcnB-WT	0.0639086	0.0898694	0.154297
CP037923.1	QCC33111.1	EKN05_017430	CutA	CDS	divalent cation tolerance protein CutA	pcnB-WT	0.0947612	0.161413	0.242334
CP037923.1	QCC31302.1	EKN05_005910	Dcm	CDS	DNA cytosine methyltransferase	pcnB-WT	-0.102609	0.0906225	0.155422
CP037923.1	QCC31022.1	EKN05_004050	YfbS	CDS	SLC13 family permease	pcnB-WT	-0.0803245	0.0906689	0.155422
CP037923.1	QCC33433.1	EKN05_019485	Rph	CDS	ribonuclease PH	pcnB-WT	-0.0418415	0.0910238	0.155906
CP037923.1	QCC32314.1	EKN05_012510	CecR	CDS	DNA-binding transcriptional regulator CecR	pcnB-WT	-0.0649452	0.0912295	0.156135
CP037923.1	QCC31503.1	EKN05_007335	EKN05_007335	CDS	sulfate ABC transporter substrate-binding protein	pcnB-WT	-0.261995	0.0913822	0.156272
CP037923.1	QCC33641.1	EKN05_020780	YihG	CDS	acyltransferase	pcnB-WT	0.0703713	0.163891	0.245493
CP037923.1	QCC32656.1	EKN05_014695	EKN05_014695	CDS	HNH nuclease family protein	pcnB-WT	-0.0687069	0.0921833	0.157516
CP037923.1	QCC33387.1	EKN05_019205	YiaY	CDS	L-threonine dehydrogenase	pcnB-WT	0.13649	0.164928	0.246591
CP037923.1	QCC30811.1	EKN05_002800	GlrR	CDS	two-component system response regulator GlrR	pcnB-WT	0.0845843	0.0926714	0.158225
CP037923.1	QCC31178.1	EKN05_004970	YehT	CDS	two-component system response regulator BtsR	pcnB-WT	0.11602	0.0929245	0.158531
CP037923.1	QCC33991.1	EKN05_022790	SspA	CDS	stringent starvation protein A	pcnB-WT	0.0558226	0.0932335	0.158932
CP037923.1	QCC32981.1	EKN05_016630	DnaJ	CDS	molecular chaperone DnaJ	pcnB-WT	-0.0503462	0.0933396	0.158987
CP037923.1	QCC30862.1	EKN05_003100	Hda	CDS	DnaA inactivator Hda	pcnB-WT	0.0553478	0.0942852	0.160344
CP037923.1	QCC31323.1	EKN05_006045	YbcL	CDS	Raf kinase inhibitor-like protein YbcL	pcnB-WT	-0.159989	0.167705	0.250395
CP037923.1	QCC31575.1	EKN05_007855	Nth	CDS	endonuclease III	pcnB-WT	-0.0591535	0.0947851	0.161067
CP037923.1	QCC33283.1	EKN05_018500	MetA	CDS	homoserine O-succinyltransferase	pcnB-WT	0.179196	0.0950738	0.161431
CP037923.1	QCC34244.1	EKN05_017755	LptG	CDS	lipopolysaccharide ABC transporter permease LptG	pcnB-WT	0.0454856	0.0952272	0.161564
CP037923.1	QCC30419.1	EKN05_000340	QseC	CDS	two-component system sensor histidine kinase QseC	pcnB-WT	0.297635	0.0959165	0.162605
CP037923.1	QCC32389.1	EKN05_013000	RlpA	CDS	endolytic peptidoglycan transglycosylase RlpA	pcnB-WT	0.0433272	0.0967702	0.163537
CP037923.1	QCC32567.1	EKN05_014215	CnoX	CDS	chaperedoxin	pcnB-WT	0.0813181	0.0977674	0.165071
CP037923.1	QCC32614.1	EKN05_014465	QueC	CDS	7-cyano-7-deazaguanine synthase QueC	pcnB-WT	0.0468438	0.0978548	0.165071
CP037923.1	QCC31703.1	EKN05_008675	HxpB	CDS	hexitol phosphatase HxpB	pcnB-WT	-0.0602371	0.0979081	0.165071
CP037923.1	QCC33522.1	EKN05_020040	PstB	CDS	phosphate ABC transporter ATP-binding protein PstB	pcnB-WT	-0.0458235	0.0981146	0.16529
CP037923.1	QCC32382.1	EKN05_012965	YbeM	CDS	deaminated glutathione amidase	pcnB-WT	-0.0752856	0.174288	0.258967
CP037923.1	QCC32425.1	EKN05_013225	Fur	CDS	ferric iron uptake transcriptional regulator	pcnB-WT	0.0451523	0.098516	0.165728
CP037923.1	QCC33836.1	EKN05_021950	EKN05_021950	CDS	AbrB/MazE/SpoVT family DNA-binding domain-containing protein	pcnB-WT	0.10212	0.0986055	0.165728
CP037923.1	QCC30563.1	EKN05_001235	RecD	CDS	exodeoxyribonuclease V subunit alpha	pcnB-WT	-0.0409832	0.0993554	0.166728
CP037923.1	QCC31594.1	EKN05_007975	FumA	CDS	fumarate hydratase	pcnB-WT	0.063057	0.0995557	0.166934
CP037923.1	QCC33922.1	EKN05_022400	RpsQ	CDS	30S ribosomal protein S17	pcnB-WT	-0.0499779	0.099685	0.166952
CP037923.1	QCC34236.1	EKN05_016405	AraC	CDS	arabinose operon transcriptional regulator AraC	pcnB-WT	0.320776	0.0997214	0.166952
CP037923.1	QCC34250.1	EKN05_018555	EKN05_018555	CDS	DUF1481 domain-containing protein	pcnB-WT	0.0974576	0.176685	0.261986
CP037923.1	QCC34042.1	EKN05_023085	TruB	CDS	tRNA pseudouridine(55) synthase TruB	pcnB-WT	0.0381734	0.100033	0.167344
CP037923.1	QCC31025.1	EKN05_004065	LrhA	CDS	transcriptional regulator LrhA	pcnB-WT	0.0747032	0.100276	0.167619
CP037923.1	QCC33321.1	EKN05_018785	ArgB	CDS	acetylglutamate kinase	pcnB-WT	-0.0908692	0.10045	0.16778
CP037923.1	QCC33087.1	EKN05_017265	QueG	CDS	tRNA epoxyqueuosine(34) reductase QueG	pcnB-WT	0.0633878	0.177677	0.263239
CP037923.1	QCC33952.1	EKN05_022550	AroE	CDS	shikimate dehydrogenase	pcnB-WT	0.0498606	0.100682	0.168038
CP037923.1	QCC32429.1	EKN05_013250	SeqA	CDS	replication initiation negative regulator SeqA	pcnB-WT	0.0437111	0.101104	0.168612
CP037923.1	QCC31646.1	EKN05_008300	EKN05_008300	CDS	DUF1283 family protein	pcnB-WT	0.0636118	0.101236	0.168675
CP037923.1	QCC30765.1	EKN05_002505	RluD	CDS	23S rRNA pseudouridine(1911/1915/1917) synthase RluD	pcnB-WT	0.0531373	0.101299	0.168675
CP037923.1	QCC30486.1	EKN05_000750	EKN05_000750	CDS	metalloprotease	pcnB-WT	-0.0442255	0.101397	0.168707
CP037923.1	QCC33210.1	EKN05_018070	DinF	CDS	MATE family efflux transporter DinF	pcnB-WT	0.067642	0.17955	0.265319
CP037923.1	QCC33020.1	EKN05_016850	YjjG	CDS	pyrimidine 5'-nucleotidase	pcnB-WT	-0.0633643	0.180575	0.266286
CP037923.1	QCC31737.1	EKN05_008900	SppA	CDS	signal peptide peptidase SppA	pcnB-WT	-0.0440822	0.102576	0.170537
CP037923.1	QCC33639.1	EKN05_020755	YihE	CDS	serine/threonine protein kinase	pcnB-WT	-0.0396432	0.103564	0.172048
CP037923.1	QCC31068.1	EKN05_004305	NrdB	CDS	ribonucleotide-diphosphate reductase subunit beta	pcnB-WT	-0.0698648	0.104121	0.172839
CP037923.1	QCC30484.1	EKN05_000730	SpeA	CDS	biosynthetic arginine decarboxylase	pcnB-WT	-0.061748	0.104227	0.172882
CP037923.1	QCC33114.1	EKN05_017475	EKN05_017475	CDS	3-ketoacyl-ACP reductase	pcnB-WT	0.0760474	0.183802	0.270489
CP037923.1	QCC31041.1	EKN05_004155	EKN05_004155	CDS	GNAT family N-acetyltransferase	pcnB-WT	-0.0520669	0.104529	0.173249
CP037923.1	QCC33326.1	EKN05_018810	YijO	CDS	AraC family transcriptional regulator	pcnB-WT	-0.111601	0.104986	0.173873
CP037923.1	QCC30793.1	EKN05_002680	YfhL	CDS	4Fe-4S dicluster ferredoxin YfhL	pcnB-WT	-0.304671	0.186431	0.273424
CP037923.1	QCC33091.1	EKN05_017310	MscM	CDS	miniconductance mechanosensitive channel MscM	pcnB-WT	0.0493448	0.105958	0.175348
CP037923.1	QCC33597.1	EKN05_020515	EKN05_020515	CDS	DUF484 domain-containing protein	pcnB-WT	0.0427662	0.106049	0.175363
CP037923.1	QCC33301.1	EKN05_018620	RpoC	CDS	DNA-directed RNA polymerase subunit beta'	pcnB-WT	-0.0391086	0.106765	0.176413
CP037923.1	QCC30829.1	EKN05_002910	TrmJ	CDS	tRNA (cytosine(32)/uridine(32)-2'-O)-methyltransferase TrmJ	pcnB-WT	-0.0720382	0.107054	0.176753
CP037923.1	QCC31030.1	EKN05_004090	NuoF	CDS	NADH-quinone oxidoreductase subunit NuoF	pcnB-WT	0.047867	0.107262	0.176869
CP037923.1	QCC31219.1	EKN05_005255	Dcd	CDS	dCTP deaminase	pcnB-WT	0.108602	0.107288	0.176869
CP037923.1	QCC33874.1	EKN05_022140	PhoB	CDS	transcriptional regulator PhoB	pcnB-WT	0.0600711	0.189479	0.276388
CP037923.1	QCC34257.1	EKN05_019465	CoaBC	CDS	bifunctional phosphopantothenoylcysteine decarboxylase/phosphopantothenate--cysteine ligase CoaBC	pcnB-WT	0.0588429	0.109382	0.180045
CP037923.1	QCC33269.1	EKN05_018415	RluF	CDS	23S rRNA pseudouridine(2604) synthase RluF	pcnB-WT	-0.0427539	0.11011	0.180967
CP037923.1	QCC31763.1	EKN05_009070	SdaA	CDS	L-serine ammonia-lyase	pcnB-WT	-0.0369895	0.110256	0.181069
CP037923.1	QCC33183.1	EKN05_017915	HypT	CDS	hypochlorite stress DNA-binding transcriptional regulator HypT	pcnB-WT	-0.159042	0.193961	0.28159
CP037923.1	QCC30949.1	EKN05_003635	EKN05_003635	CDS	response regulator transcription factor	pcnB-WT	0.407886	0.111101	0.182317
CP037923.1	QCC33425.1	EKN05_019435	KdtA	CDS	3-deoxy-D-manno-octulosonic acid transferase	pcnB-WT	0.0448872	0.112113	0.183764
CP037923.1	QCC32698.1	EKN05_014970	YkgG	CDS	lactate utilization protein C	pcnB-WT	-0.0675295	0.112153	0.183764
CP037923.1	QCC33954.1	EKN05_022560	YrdA	CDS	gamma carbonic anhydrase family protein	pcnB-WT	-0.0399821	0.113296	0.185355
CP037923.1	QCC31347.1	EKN05_006200	YecA	CDS	UPF0149 family protein YecA	pcnB-WT	0.058384	0.198515	0.286962
CP037923.1	QCC34038.1	EKN05_023065	RimP	CDS	ribosome maturation factor RimP	pcnB-WT	0.0527122	0.113676	0.185711
CP037923.1	QCC30569.1	EKN05_001275	CsdA	CDS	cysteine desulfurase CsdA	pcnB-WT	0.0550549	0.113841	0.185711
CP037923.1	QCC34015.1	EKN05_022930	KdsD	CDS	arabinose-5-phosphate isomerase KdsD	pcnB-WT	0.0569934	0.113874	0.185711
CP037923.1	QCC33120.1	EKN05_017515	QorB	CDS	NAD(P)H:quinone oxidoreductase	pcnB-WT	-0.0419389	0.113934	0.185711
CP037923.1	QCC30512.1	EKN05_000895	SerA	CDS	D-3-phosphoglycerate dehydrogenase	pcnB-WT	0.0500208	0.113946	0.185711
CP037923.1	QCC34253.1	EKN05_018740	FabR	CDS	HTH-type transcriptional repressor FabR	pcnB-WT	0.0564222	0.114648	0.186573
CP037923.1	QCC32950.1	EKN05_016455	PdxA	CDS	4-hydroxythreonine-4-phosphate dehydrogenase	pcnB-WT	0.0585202	0.200624	0.288925
CP037923.1	QCC33895.1	EKN05_022255	YheS	CDS	ABC transporter ATP-binding protein	pcnB-WT	-0.0418309	0.115138	0.187229
CP037923.1	QCC34270.1	EKN05_020580	RecQ	CDS	ATP-dependent DNA helicase RecQ	pcnB-WT	-0.0550577	0.115759	0.188098
CP037923.1	QCC32714.1	EKN05_015060	YafJ	CDS	class II glutamine amidotransferase	pcnB-WT	0.0609598	0.203073	0.291089
CP037923.1	QCC32917.1	EKN05_016245	FtsA	CDS	cell division protein FtsA	pcnB-WT	0.0486837	0.116424	0.189036
CP037923.1	QCC31177.1	EKN05_004965	BtsS	CDS	two-component regulatory system sensor histidine kinase BtsS	pcnB-WT	0.133749	0.116945	0.189611
CP037923.1	QCC33932.1	EKN05_022450	RplO	CDS	50S ribosomal protein L15	pcnB-WT	0.0395848	0.116955	0.189611
CP037923.1	QCC32696.1	EKN05_014960	BetA	CDS	choline dehydrogenase	pcnB-WT	0.0670821	0.117166	0.18981
CP037923.1	QCC31758.1	EKN05_009040	EKN05_009040	CDS	ATP-dependent DNA helicase	pcnB-WT	-0.0461201	0.117646	0.190302
CP037923.1	QCC30965.1	EKN05_003730	EKN05_003730	CDS	glycoside hydrolase family 32 protein	pcnB-WT	-0.0462175	0.117777	0.190371
CP037923.1	QCC30516.1	EKN05_000930	PepP	CDS	Xaa-Pro aminopeptidase	pcnB-WT	0.0502139	0.118536	0.19131
CP037923.1	QCC31113.1	EKN05_004575	YejF	CDS	microcin C ABC transporter ATP-binding protein YejF	pcnB-WT	0.0629458	0.118917	0.191782
CP037923.1	QCC31955.1	EKN05_010280	DadA	CDS	D-amino acid dehydrogenase	pcnB-WT	0.123906	0.119155	0.192022
CP037923.1	QCC31889.1	EKN05_009895	EKN05_009895	CDS	UPF0259 family protein	pcnB-WT	0.0782287	0.119396	0.192266
CP037923.1	QCC32930.1	EKN05_016335	IlvI	CDS	acetolactate synthase 3 large subunit	pcnB-WT	0.0678073	0.119803	0.192777
CP037923.1	QCC32329.1	EKN05_012590	YvcK	CDS	uridine diphosphate-N-acetylglucosamine-binding protein YvcK	pcnB-WT	0.103876	0.120271	0.193385
CP037923.1	QCC30388.1	EKN05_000155	RpoD	CDS	RNA polymerase sigma factor RpoD	pcnB-WT	-0.0457247	0.120504	0.193538
CP037923.1	QCC33757.1	EKN05_021515	EKN05_021515	CDS	NAD(P)/FAD-dependent oxidoreductase	pcnB-WT	-0.0880437	0.120546	0.193538
CP037923.1	QCC30405.1	EKN05_000270	RibB	CDS	3	pcnB-WT	-0.0644582	0.121068	0.194201
CP037923.1	QCC33575.1	EKN05_020375	WecB	CDS	UDP-N-acetylglucosamine 2-epimerase (non-hydrolyzing)	pcnB-WT	0.0622954	0.121139	0.194201
CP037923.1	QCC33449.1	EKN05_019575	EKN05_019575	CDS	tetratricopeptide repeat protein	pcnB-WT	0.0431519	0.121497	0.194619
CP037923.1	QCC31272.1	EKN05_005645	EKN05_005645	CDS	YebC/PmpR family DNA-binding transcriptional regulator	pcnB-WT	-0.152834	0.12158	0.194619
CP037923.1	QCC31031.1	EKN05_004095	NuoG	CDS	NADH-quinone oxidoreductase subunit NuoG	pcnB-WT	0.0487137	0.122397	0.195781
CP037923.1	QCC31587.1	EKN05_007920	MalX	CDS	PTS maltose transporter subunit IICB	pcnB-WT	-0.102969	0.213948	0.303245
CP037923.1	QCC32908.1	EKN05_016200	GuaC	CDS	GMP reductase	pcnB-WT	-0.0454217	0.123557	0.19749
CP037923.1	QCC32308.1	EKN05_012475	YbiI	CDS	C4-type zinc finger protein YbiI	pcnB-WT	-0.187193	0.123916	0.197916
CP037923.1	QCC33086.1	EKN05_017260	EKN05_017260	CDS	bifunctional ADP-dependent NAD(P)H-hydrate dehydratase/NAD(P)H-hydrate epimerase	pcnB-WT	0.0407708	0.124036	0.197932
CP037923.1	QCC32011.1	EKN05_010630	LolE	CDS	lipoprotein-releasing ABC transporter permease subunit LolE	pcnB-WT	-0.0351001	0.12411	0.197932
CP037923.1	QCC30413.1	EKN05_000310	CpdA	CDS	3'	pcnB-WT	-0.0582808	0.12466	0.1985
CP037923.1	QCC32669.1	EKN05_014770	YajF	CDS	fructokinase	pcnB-WT	-0.0400929	0.124795	0.1985
CP037923.1	QCC33591.1	EKN05_020475	HemC	CDS	hydroxymethylbilane synthase	pcnB-WT	0.0448231	0.124834	0.1985
CP037923.1	QCC31297.1	EKN05_005865	YedV	CDS	heavy metal sensor histidine kinase	pcnB-WT	-0.0541791	0.12507	0.198728
CP037923.1	QCC33782.1	EKN05_021670	DcrB	CDS	phage sensitivity protein DcrB	pcnB-WT	0.0692496	0.125194	0.198779
CP037923.1	QCC31012.1	EKN05_004000	YfcG	CDS	GSH-dependent disulfide bond oxidoreductase	pcnB-WT	-0.078425	0.125683	0.19926
CP037923.1	QCC30501.1	EKN05_000840	MscS	CDS	small-conductance mechanosensitive channel MscS	pcnB-WT	0.0608722	0.218149	0.307581
CP037923.1	QCC32653.1	EKN05_014680	NrdR	CDS	transcriptional regulator NrdR	pcnB-WT	-0.0491101	0.126192	0.199773
CP037923.1	QCC30908.1	EKN05_003390	HemF	CDS	oxygen-dependent coproporphyrinogen oxidase	pcnB-WT	-0.104189	0.126829	0.200625
CP037923.1	QCC32674.1	EKN05_014805	AroL	CDS	shikimate kinase AroL	pcnB-WT	0.0680499	0.126941	0.200625
CP037923.1	QCC33599.1	EKN05_020525	YigB	CDS	5-amino-6-(5-phospho-D-ribitylamino)uracil phosphatase YigB	pcnB-WT	0.0510562	0.127103	0.200625
CP037923.1	QCC33126.1	EKN05_017545	EKN05_017545	CDS	DUF1107 domain-containing protein	pcnB-WT	0.0556219	0.221134	0.311177
CP037923.1	QCC34062.1	EKN05_023190	RsmI	CDS	16S rRNA (cytidine(1402)-2'-O)-methyltransferase	pcnB-WT	0.0443981	0.127857	0.201668
CP037923.1	QCC33007.1	EKN05_016775	SerB	CDS	phosphoserine phosphatase	pcnB-WT	0.0593132	0.129638	0.204178
CP037923.1	QCC30915.1	EKN05_003425	MurQ	CDS	N-acetylmuramic acid 6-phosphate etherase	pcnB-WT	-0.0599279	0.130547	0.205459
CP037923.1	QCC31008.1	EKN05_003980	HisP	CDS	histidine ABC transporter ATP-binding protein HisP	pcnB-WT	0.204278	0.226383	0.31629
CP037923.1	QCC31874.1	EKN05_009810	SohB	CDS	protease SohB	pcnB-WT	0.0468217	0.130857	0.205797
CP037923.1	QCC33919.1	EKN05_022385	RpsC	CDS	30S ribosomal protein S3	pcnB-WT	-0.0444987	0.132825	0.208738
CP037923.1	QCC33220.1	EKN05_018120	TyrB	CDS	aromatic amino acid transaminase	pcnB-WT	-0.0445193	0.133028	0.208905
CP037923.1	QCC31487.1	EKN05_007230	EKN05_007230	CDS	CatB-related O-acetyltransferase	pcnB-WT	0.0615798	0.230049	0.320787
CP037923.1	QCC33342.1	EKN05_018910	FtsN	CDS	cell division protein FtsN	pcnB-WT	-0.0368142	0.13354	0.209556
CP037923.1	QCC33415.1	EKN05_019380	RfaF	CDS	ADP-heptose--LPS heptosyltransferase RfaF	pcnB-WT	-0.0722749	0.133994	0.210116
CP037923.1	QCC31093.1	EKN05_004460	NapG	CDS	ferredoxin-type protein NapG	pcnB-WT	0.159317	0.134201	0.210288
CP037923.1	QCC32021.1	EKN05_010680	EKN05_010680	CDS	alpha/beta hydrolase	pcnB-WT	0.0469793	0.134889	0.210938
CP037923.1	QCC32699.1	EKN05_014975	EKN05_014975	CDS	iron-sulfur cluster-binding protein	pcnB-WT	-0.0933558	0.134974	0.210938
CP037923.1	QCC33217.1	EKN05_018105	Qor	CDS	quinone oxidoreductase	pcnB-WT	-0.0418664	0.135008	0.210938
CP037923.1	QCC31058.1	EKN05_004245	EKN05_004245	CDS	hypothetical protein	pcnB-WT	-0.0579811	0.234231	0.326015
CP037923.1	QCC31693.1	EKN05_008600	PheS	CDS	phenylalanine--tRNA ligase subunit alpha	pcnB-WT	-0.0469849	0.135918	0.211898
CP037923.1	QCC33118.1	EKN05_017500	CycA	CDS	D-serine/D-alanine/glycine transporter	pcnB-WT	0.112357	0.136519	0.212459
CP037923.1	QCC33078.1	EKN05_017220	HflC	CDS	protease modulator HflC	pcnB-WT	-0.0394542	0.136573	0.212459
CP037923.1	QCC33617.1	EKN05_020620	YsgA	CDS	dienelactone hydrolase family protein	pcnB-WT	0.0651915	0.236979	0.329171
CP037923.1	QCC30389.1	EKN05_000160	DnaG	CDS	DNA primase	pcnB-WT	-0.0497345	0.137453	0.213672
CP037923.1	QCC33317.1	EKN05_018750	OxyR	CDS	DNA-binding transcriptional regulator OxyR	pcnB-WT	0.0506352	0.138083	0.214498
CP037923.1	QCC33104.1	EKN05_017390	EKN05_017390	CDS	hypothetical protein	pcnB-WT	-0.0401659	0.138448	0.214909
CP037923.1	QCC31596.1	EKN05_007985	Tus	CDS	DNA replication terminus site-binding protein	pcnB-WT	0.0620627	0.238948	0.331265
CP037923.1	QCC30959.1	EKN05_003695	EvgS	CDS	acid-sensing system histidine kinase EvgS	pcnB-WT	-0.0507582	0.139091	0.215751
CP037923.1	QCC32274.1	EKN05_012270	EKN05_012270	CDS	serine-type D-Ala-D-Ala carboxypeptidase	pcnB-WT	0.0693885	0.139978	0.216972
CP037923.1	QCC34281.1	EKN05_021610	YhhJ	CDS	ABC-2 transporter permease	pcnB-WT	0.113873	0.140558	0.217557
CP037923.1	QCC30425.1	EKN05_000370	FtsP	CDS	cell division protein FtsP	pcnB-WT	0.0390488	0.141086	0.218041
CP037923.1	QCC33019.1	EKN05_016845	PrfC	CDS	peptide chain release factor 3	pcnB-WT	-0.0500155	0.141175	0.218041
CP037923.1	QCC33201.1	EKN05_018020	MalE	CDS	maltose/maltodextrin ABC transporter substrate-binding protein MalE	pcnB-WT	0.210216	0.243122	0.335754
CP037923.1	QCC30467.1	EKN05_000645	HemW	CDS	radical SAM family heme chaperone HemW	pcnB-WT	-0.0490518	0.141639	0.218602
CP037923.1	QCC33049.1	EKN05_017050	EKN05_017050	CDS	SAM-dependent DNA methyltransferase	pcnB-WT	-0.04329	0.142314	0.219485
CP037923.1	QCC30594.1	EKN05_001415	RpsP	CDS	30S ribosomal protein S16	pcnB-WT	-0.0714664	0.142699	0.219826
CP037923.1	QCC30553.1	EKN05_001180	RppH	CDS	RNA pyrophosphohydrolase	pcnB-WT	-0.0452856	0.142739	0.219826
CP037923.1	QCC31800.1	EKN05_009325	EKN05_009325	CDS	site-specific integrase	pcnB-WT	0.0679027	0.142883	0.219891
CP037923.1	QCC32902.1	EKN05_016160	PdhR	CDS	pyruvate dehydrogenase complex transcriptional repressor PdhR	pcnB-WT	0.0546026	0.144412	0.222085
CP037923.1	QCC33075.1	EKN05_017205	NsrR	CDS	HTH-type transcriptional repressor NsrR	pcnB-WT	0.0413302	0.14455	0.222139
CP037923.1	QCC32610.1	EKN05_014445	MdlA	CDS	SmdA family multidrug ABC transporter permease/ATP-binding protein	pcnB-WT	0.0488561	0.145153	0.222816
CP037923.1	QCC34231.1	EKN05_016270	FtsW	CDS	cell division protein FtsW	pcnB-WT	0.146343	0.145198	0.222816
CP037923.1	QCC33251.1	EKN05_018305	CrfC	CDS	clamp-binding protein CrfC	pcnB-WT	-0.0591925	0.250337	0.343516
CP037923.1	QCC30846.1	EKN05_003000	HisS	CDS	histidine--tRNA ligase	pcnB-WT	0.038044	0.146709	0.224814
CP037923.1	QCC33236.1	EKN05_018220	NrfC	CDS	cytochrome c nitrite reductase Fe-S protein	pcnB-WT	-0.0537865	0.146834	0.224846
CP037923.1	QCC30752.1	EKN05_002440	BarA	CDS	two-component sensor histidine kinase BarA	pcnB-WT	0.0555842	0.147361	0.225492
CP037923.1	QCC32334.1	EKN05_012620	BioA	CDS	adenosylmethionine--8-amino-7-oxononanoate transaminase	pcnB-WT	0.053957	0.253286	0.346268
CP037923.1	QCC32659.1	EKN05_014710	YajC	CDS	preprotein translocase subunit YajC	pcnB-WT	0.0412693	0.148105	0.22647
CP037923.1	QCC32119.1	EKN05_011335	TorT	CDS	TMAO reductase system periplasmic protein TorT	pcnB-WT	0.1177	0.14943	0.228334
CP037923.1	QCC32167.1	EKN05_011600	ZapC	CDS	cell division protein ZapC	pcnB-WT	0.0747705	0.149996	0.228506
CP037923.1	QCC33561.1	EKN05_020305	IlvE	CDS	branched-chain-amino-acid transaminase	pcnB-WT	0.0477259	0.150124	0.228506
CP037923.1	QCC33429.1	EKN05_019455	RpmB	CDS	50S ribosomal protein L28	pcnB-WT	-0.0485396	0.150193	0.228506
CP037923.1	QCC34010.1	EKN05_022905	RpoN	CDS	RNA polymerase factor sigma-54	pcnB-WT	-0.0386102	0.150194	0.228506
CP037923.1	QCC30686.1	EKN05_001980	TruD	CDS	tRNA pseudouridine(13) synthase TruD	pcnB-WT	0.0400144	0.150285	0.228506
CP037923.1	QCC30415.1	EKN05_000320	ParE	CDS	DNA topoisomerase IV subunit B	pcnB-WT	0.0439518	0.152452	0.231637
CP037923.1	QCC32110.1	EKN05_011275	WrbA	CDS	NAD(P)H:quinone oxidoreductase	pcnB-WT	-0.0520165	0.152728	0.231892
CP037923.1	QCC32202.1	EKN05_011810	Cmk	CDS	(d)CMP kinase	pcnB-WT	0.0506069	0.153262	0.232539
CP037923.1	QCC33897.1	EKN05_022270	EKN05_022270	CDS	YheV family putative metal-binding protein	pcnB-WT	0.129864	0.154395	0.234093
CP037923.1	QCC32596.1	EKN05_014365	AcrA	CDS	multidrug efflux RND transporter periplasmic adaptor subunit AcrA	pcnB-WT	0.0336612	0.154775	0.234363
CP037923.1	QCC32279.1	EKN05_012300	EKN05_012300	CDS	GGDEF domain-containing protein	pcnB-WT	0.0697273	0.155027	0.234557
CP037923.1	QCC33585.1	EKN05_020425	YifK	CDS	amino acid permease	pcnB-WT	-0.0512646	0.156082	0.235987
CP037923.1	QCC30859.1	EKN05_003085	PurM	CDS	phosphoribosylformylglycinamidine cyclo-ligase	pcnB-WT	-0.0540289	0.156727	0.236796
CP037923.1	QCC32333.1	EKN05_012615	BioB	CDS	biotin synthase	pcnB-WT	0.0635175	0.268679	0.361994
CP037923.1	QCC31612.1	EKN05_008080	Mlc	CDS	DNA-binding transcriptional repressor Mlc	pcnB-WT	-0.0510231	0.157925	0.238437
CP037923.1	QCC30694.1	EKN05_002020	Iap	CDS	aminopeptidase	pcnB-WT	-0.0482534	0.270534	0.364038
CP037923.1	QCC31193.1	EKN05_005085	YegW	CDS	GntR family transcriptional regulator	pcnB-WT	0.095982	0.159756	0.241033
CP037923.1	QCC33228.1	EKN05_018175	SoxR	CDS	redox-sensitive transcriptional activator SoxR	pcnB-WT	-0.0813966	0.160609	0.242096
CP037923.1	QCC32491.1	EKN05_013625	ModC	CDS	molybdenum ABC transporter ATP-binding protein ModC	pcnB-WT	0.0859654	0.160685	0.242096
CP037923.1	QCC30842.1	EKN05_002980	Ndk	CDS	nucleoside-diphosphate kinase	pcnB-WT	-0.0375773	0.161161	0.242334
CP037923.1	QCC33884.1	EKN05_022200	PpiA	CDS	peptidylprolyl isomerase A	pcnB-WT	-0.0465602	0.161374	0.242334
CP037923.1	QCC32297.1	EKN05_012405	OmpX	CDS	outer membrane protein OmpX	pcnB-WT	-0.108463	0.161421	0.242334
CP037923.1	QCC33139.1	EKN05_017620	PmbA	CDS	metalloprotease PmbA	pcnB-WT	0.0589211	0.161455	0.242334
CP037923.1	QCC30806.1	EKN05_002775	TadA	CDS	tRNA adenosine(34) deaminase TadA	pcnB-WT	-0.0455915	0.161518	0.242334
CP037923.1	QCC34050.1	EKN05_023130	YhbU	CDS	U32 family peptidase	pcnB-WT	-0.124055	0.162335	0.243389
CP037923.1	QCC32427.1	EKN05_013240	YbfE	CDS	LexA regulated protein	pcnB-WT	-0.0456187	0.163966	0.245493
CP037923.1	QCC30878.1	EKN05_003195	BamC	CDS	outer membrane protein assembly factor BamC	pcnB-WT	0.0322079	0.164433	0.246021
CP037923.1	QCC31139.1	EKN05_004710	CirA	CDS	catecholate siderophore receptor CirA	pcnB-WT	0.0680828	0.281725	0.374647
CP037923.1	QCC33810.1	EKN05_021810	EKN05_021810	CDS	pirin family protein	pcnB-WT	-0.0545703	0.167114	0.249686
CP037923.1	QCC33424.1	EKN05_019425	RfaQ	CDS	lipopolysaccharide core heptosyltransferase RfaQ	pcnB-WT	0.0823415	0.168197	0.250954
CP037923.1	QCC32028.1	EKN05_010720	YcfH	CDS	metal-dependent hydrolase	pcnB-WT	0.0573814	0.168552	0.251311
CP037923.1	QCC32963.1	EKN05_016525	CaiB	CDS	L-carnitine CoA-transferase	pcnB-WT	-0.0483181	0.287429	0.380703
CP037923.1	QCC32472.1	EKN05_013505	TolA	CDS	cell envelope integrity protein TolA	pcnB-WT	-0.0872326	0.169911	0.253162
CP037923.1	QCC30973.1	EKN05_003785	EKN05_003785	CDS	DUF406 family protein	pcnB-WT	-0.126085	0.170722	0.254193
CP037923.1	QCC33221.1	EKN05_018135	EKN05_018135	CDS	YjbQ family protein	pcnB-WT	-0.0540177	0.291553	0.384393
CP037923.1	QCC33426.1	EKN05_019440	CoaD	CDS	pantetheine-phosphate adenylyltransferase	pcnB-WT	-0.0694274	0.292222	0.384803
CP037923.1	QCC34085.1	EKN05_023330	YhaJ	CDS	LysR family transcriptional regulator	pcnB-WT	0.0398055	0.171978	0.255886
CP037923.1	QCC30655.1	EKN05_001790	EKN05_001790	CDS	cytoplasmic protein	pcnB-WT	0.0498801	0.292938	0.385511
CP037923.1	QCC32660.1	EKN05_014715	Tgt	CDS	tRNA guanosine(34) transglycosylase Tgt	pcnB-WT	-0.0433622	0.172677	0.25675
CP037923.1	QCC33070.1	EKN05_017170	AidB	CDS	isovaleryl-CoA dehydrogenase	pcnB-WT	-0.0346507	0.174631	0.259297
CP037923.1	QCC31875.1	EKN05_009815	YciK	CDS	YciK family oxidoreductase	pcnB-WT	0.0380386	0.175768	0.260805
CP037923.1	QCC30434.1	EKN05_000430	YghA	CDS	NADP(+)-dependent aldehyde reductase	pcnB-WT	-0.0319374	0.177775	0.263239
CP037923.1	QCC32080.1	EKN05_011050	EKN05_011050	CDS	O-acetyl-ADP-ribose deacetylase	pcnB-WT	-0.0301179	0.178819	0.264603
CP037923.1	QCC32296.1	EKN05_012400	EKN05_012400	CDS	phosphoethanolamine transferase	pcnB-WT	-0.101125	0.304114	0.397063
CP037923.1	QCC30788.1	EKN05_002645	Rnc	CDS	ribonuclease III	pcnB-WT	-0.0337145	0.179471	0.265319
CP037923.1	QCC33823.1	EKN05_021885	GlpG	CDS	rhomboid family intramembrane serine protease GlpG	pcnB-WT	0.0543922	0.304976	0.397225
CP037923.1	QCC31560.1	EKN05_007755	NemA	CDS	N-ethylmaleimide reductase	pcnB-WT	0.0401305	0.180196	0.266046
CP037923.1	QCC30768.1	EKN05_002540	KgtP	CDS	alpha-ketoglutarate permease	pcnB-WT	0.0735272	0.180288	0.266046
CP037923.1	QCC33889.1	EKN05_022225	EKN05_022225	CDS	hypothetical protein	pcnB-WT	0.0721797	0.181169	0.266979
CP037923.1	QCC30700.1	EKN05_002060	EKN05_002060	CDS	FAD-dependent oxidoreductase	pcnB-WT	0.0949643	0.309455	0.401843
CP037923.1	QCC33925.1	EKN05_022415	RplE	CDS	50S ribosomal protein L5	pcnB-WT	-0.0502273	0.182722	0.269084
CP037923.1	QCC32480.1	EKN05_013570	AroG	CDS	3-deoxy-7-phosphoheptulonate synthase AroG	pcnB-WT	0.0334583	0.185067	0.272054
CP037923.1	QCC34061.1	EKN05_023185	YraM	CDS	penicillin-binding protein activator	pcnB-WT	0.032343	0.185118	0.272054
CP037923.1	QCC33233.1	EKN05_018205	Acs	CDS	acetate--CoA ligase	pcnB-WT	-0.0793532	0.185347	0.272204
CP037923.1	QCC30891.1	EKN05_003280	EKN05_003280	CDS	NADP-dependent oxaloacetate-decarboxylating malate dehydrogenase	pcnB-WT	0.0510006	0.186156	0.273207
CP037923.1	QCC31867.1	EKN05_009770	AcnA	CDS	aconitate hydratase AcnA	pcnB-WT	0.0475697	0.186614	0.273506
CP037923.1	QCC30933.1	EKN05_003525	YfeR	CDS	LysR family transcriptional regulator	pcnB-WT	0.0856595	0.187016	0.273908
CP037923.1	QCC32877.1	EKN05_016025	DksA	CDS	RNA polymerase-binding transcription factor DksA	pcnB-WT	0.0326293	0.187703	0.27472
CP037923.1	QCC33394.1	EKN05_019240	MtlD	CDS	mannitol-1-phosphate 5-dehydrogenase	pcnB-WT	0.0366672	0.187825	0.27472
CP037923.1	QCC31446.1	EKN05_006895	UspE	CDS	universal stress protein UspE	pcnB-WT	0.0342791	0.18845	0.275447
CP037923.1	QCC33056.1	EKN05_017095	RpsR	CDS	30S ribosomal protein S18	pcnB-WT	-0.0376528	0.188961	0.276007
CP037923.1	QCC34022.1	EKN05_022970	MurA	CDS	UDP-N-acetylglucosamine 1-carboxyvinyltransferase	pcnB-WT	-0.0317341	0.189224	0.276203
CP037923.1	QCC33968.1	EKN05_022675	CsrD	CDS	RNase E specificity factor CsrD	pcnB-WT	0.0527275	0.189817	0.276693
CP037923.1	QCC30634.1	EKN05_001655	YqaB	CDS	fructose-1-phosphate/6-phosphogluconate phosphatase	pcnB-WT	-0.0507726	0.322806	0.416668
CP037923.1	QCC32287.1	EKN05_012345	MoeB	CDS	molybdopterin-synthase adenylyltransferase MoeB	pcnB-WT	0.0375858	0.190874	0.278046
CP037923.1	QCC32151.1	EKN05_011520	YccS	CDS	TIGR01666 family membrane protein	pcnB-WT	-0.0314695	0.191695	0.279053
CP037923.1	QCC30887.1	EKN05_003255	YffG	CDS	oxidoreductase FeS-binding subunit	pcnB-WT	-0.120972	0.192184	0.279575
CP037923.1	QCC32830.1	EKN05_015770	RcsF	CDS	Rcs stress response system protein RcsF	pcnB-WT	0.0716994	0.192776	0.280248
CP037923.1	QCC33927.1	EKN05_022425	RpsH	CDS	30S ribosomal protein S8	pcnB-WT	-0.0326782	0.193833	0.28159
CP037923.1	QCC30471.1	EKN05_000665	YggS	CDS	pyridoxal phosphate homeostasis protein	pcnB-WT	-0.0358889	0.194917	0.282787
CP037923.1	QCC33538.1	EKN05_020130	AtpB	CDS	F0F1 ATP synthase subunit A	pcnB-WT	0.05539	0.195532	0.283459
CP037923.1	QCC34172.1	EKN05_008655	PfkB	CDS	6-phosphofructokinase II	pcnB-WT	0.043833	0.195643	0.283459
CP037923.1	QCC33994.1	EKN05_022810	NanR	CDS	transcriptional regulator NanR	pcnB-WT	0.0381964	0.196119	0.283958
CP037923.1	QCC33033.1	EKN05_016935	OpgB	CDS	phosphatidylglycerol--membrane-oligosaccharide glycerophosphotransferase	pcnB-WT	-0.042466	0.198608	0.286962
CP037923.1	QCC33500.1	EKN05_019915	YidC	CDS	membrane protein insertase YidC	pcnB-WT	0.0390965	0.198661	0.286962
CP037923.1	QCC31376.1	EKN05_006400	CutC	CDS	copper homeostasis protein CutC	pcnB-WT	-0.0486976	0.198728	0.286962
CP037923.1	QCC33147.1	EKN05_017665	EKN05_017665	CDS	2-iminobutanoate/2-iminopropanoate deaminase	pcnB-WT	0.118825	0.19891	0.286963
CP037923.1	QCC33031.1	EKN05_016925	DnaC	CDS	DNA replication protein DnaC	pcnB-WT	-0.0324206	0.198995	0.286963
CP037923.1	QCC32955.1	EKN05_016480	KefC	CDS	glutathione-regulated potassium-efflux system protein KefC	pcnB-WT	0.0719958	0.199542	0.28756
CP037923.1	QCC30649.1	EKN05_001760	HypF	CDS	carbamoyltransferase HypF	pcnB-WT	-0.0524884	0.20101	0.289288
CP037923.1	QCC32111.1	EKN05_011280	EKN05_011280	CDS	hypothetical protein	pcnB-WT	-0.0790927	0.201418	0.289682
CP037923.1	QCC31595.1	EKN05_007980	FumC	CDS	class II fumarate hydratase	pcnB-WT	-0.0329038	0.202198	0.290394
CP037923.1	QCC30462.1	EKN05_000615	EKN05_000615	CDS	DUF2884 family protein	pcnB-WT	0.0576096	0.202244	0.290394
CP037923.1	QCC32325.1	EKN05_012570	MoaD	CDS	molybdopterin synthase sulfur carrier subunit	pcnB-WT	-0.18498	0.202318	0.290394
CP037923.1	QCC30421.1	EKN05_000350	YgiW	CDS	OB fold stress tolerance protein YgiW	pcnB-WT	0.0479722	0.202924	0.29107
CP037923.1	QCC33731.1	EKN05_021340	BisC	CDS	molybdopterin guanine dinucleotide-containing S/N-oxide reductase	pcnB-WT	-0.0391426	0.204132	0.292413
CP037923.1	QCC30615.1	EKN05_001545	EKN05_001545	CDS	transcriptional regulator	pcnB-WT	0.134757	0.344803	0.440048
CP037923.1	QCC34230.1	EKN05_016165	AroP	CDS	aromatic amino acid transporter AroP	pcnB-WT	-0.0583621	0.345054	0.440107
CP037923.1	QCC33109.1	EKN05_017420	AspA	CDS	aspartate ammonia-lyase	pcnB-WT	0.054949	0.204839	0.29323
CP037923.1	QCC32564.1	EKN05_014195	YbbP	CDS	ABC transporter permease	pcnB-WT	0.0436549	0.204986	0.293246
CP037923.1	QCC33920.1	EKN05_022390	RplP	CDS	50S ribosomal protein L16	pcnB-WT	-0.0428961	0.206105	0.29465
CP037923.1	QCC33409.1	EKN05_019340	EKN05_019340	CDS	divergent polysaccharide deacetylase family protein	pcnB-WT	0.0349075	0.208622	0.298052
CP037923.1	QCC31100.1	EKN05_004500	CcmE	CDS	cytochrome c maturation protein CcmE	pcnB-WT	0.0973653	0.21009	0.299949
CP037923.1	QCC31207.1	EKN05_005175	BaeS	CDS	two-component system sensor histidine kinase BaeS	pcnB-WT	0.0810288	0.354686	0.4492
CP037923.1	QCC34045.1	EKN05_023100	NlpI	CDS	lipoprotein NlpI	pcnB-WT	-0.0431623	0.210459	0.300278
CP037923.1	QCC30404.1	EKN05_000265	EKN05_000265	CDS	accessory factor UbiK family protein	pcnB-WT	0.0881256	0.210729	0.300306
CP037923.1	QCC31073.1	EKN05_004340	GyrA	CDS	DNA gyrase subunit A	pcnB-WT	-0.0338613	0.210758	0.300306
CP037923.1	QCC31576.1	EKN05_007860	YdgQ	CDS	electron transport complex subunit E	pcnB-WT	0.10209	0.211398	0.301019
CP037923.1	QCC31683.1	EKN05_008550	HemP	CDS	hemin uptake protein HemP	pcnB-WT	-0.254389	0.356792	0.450806
CP037923.1	QCC31529.1	EKN05_007575	SufC	CDS	Fe-S cluster assembly ATPase SufC	pcnB-WT	0.0314881	0.211815	0.301413
CP037923.1	QCC33085.1	EKN05_017255	TsaE	CDS	tRNA (adenosine(37)-N6)-threonylcarbamoyltransferase complex ATPase subunit type 1 TsaE	pcnB-WT	0.029565	0.212589	0.302257
CP037923.1	QCC31010.1	EKN05_003990	EKN05_003990	CDS	TIGR01777 family protein	pcnB-WT	-0.070391	0.212689	0.302257
CP037923.1	QCC34060.1	EKN05_023180	EKN05_023180	CDS	YraN family protein	pcnB-WT	0.0872446	0.359418	0.453858
CP037923.1	QCC32526.1	EKN05_013845	FepA	CDS	siderophore enterobactin receptor FepA	pcnB-WT	0.100547	0.21342	0.303091
CP037923.1	QCC30399.1	EKN05_000220	EKN05_000220	CDS	inorganic triphosphatase	pcnB-WT	0.37134	0.213639	0.303091
CP037923.1	QCC33093.1	EKN05_017325	FrdA	CDS	fumarate reductase (quinol) flavoprotein subunit	pcnB-WT	0.121578	0.213698	0.303091
CP037923.1	QCC32816.1	EKN05_015670	DnaQ	CDS	DNA polymerase III subunit epsilon	pcnB-WT	0.041701	0.214413	0.303705
CP037923.1	QCC32380.1	EKN05_012955	CspE	CDS	transcription antiterminator/RNA stability regulator CspE	pcnB-WT	-0.0340821	0.214888	0.304165
CP037923.1	QCC33945.1	EKN05_022515	RsmB	CDS	16S rRNA (cytosine(967)-C(5))-methyltransferase RsmB	pcnB-WT	-0.0360497	0.215021	0.304165
CP037923.1	QCC32744.1	EKN05_015240	EKN05_015240	CDS	helicase DnaB	pcnB-WT	0.109081	0.215271	0.304319
CP037923.1	QCC32029.1	EKN05_010725	HolB	CDS	DNA polymerase III subunit delta'	pcnB-WT	-0.0465886	0.36357	0.457224
CP037923.1	QCC31345.1	EKN05_006175	UvrC	CDS	excinuclease ABC subunit UvrC	pcnB-WT	0.0344508	0.215734	0.304773
CP037923.1	QCC34241.1	EKN05_017345	BlaEC	CDS	BlaEC family class C beta-lactamase	pcnB-WT	-0.0409224	0.21722	0.306671
CP037923.1	QCC30963.1	EKN05_003715	DsdA	CDS	D-serine ammonia-lyase	pcnB-WT	0.0353107	0.217448	0.306793
CP037923.1	QCC33721.1	EKN05_021280	DppF	CDS	dipeptide ABC transporter ATP binding subunit DppF	pcnB-WT	0.0685292	0.367008	0.461008
CP037923.1	QCC31189.1	EKN05_005065	RcnR	CDS	Ni(II)/Co(II)-binding transcriptional repressor RcnR	pcnB-WT	0.045954	0.368785	0.461624
CP037923.1	QCC31531.1	EKN05_007585	SufS	CDS	cysteine desulfurase SufS	pcnB-WT	-0.0323343	0.219307	0.30901
CP037923.1	QCC32319.1	EKN05_012540	EKN05_012540	CDS	endonuclease/exonuclease/phosphatase family protein	pcnB-WT	0.0424565	0.372	0.464568
CP037923.1	QCC30983.1	EKN05_003845	SmrB	CDS	endonuclease SmrB	pcnB-WT	-0.0323856	0.220918	0.311076
CP037923.1	QCC32852.1	EKN05_015885	IspU	CDS	(2E	pcnB-WT	-0.0493878	0.221589	0.311577
CP037923.1	QCC33708.1	EKN05_021180	HmsP	CDS	biofilm formation regulator HmsP	pcnB-WT	0.0706092	0.221707	0.311577
CP037923.1	QCC32868.1	EKN05_015975	ClcA	CDS	H(+)/Cl(-) exchange transporter ClcA	pcnB-WT	0.0449468	0.221872	0.311605
CP037923.1	QCC33163.1	EKN05_017760	EKN05_017760	CDS	DUF853 domain-containing protein	pcnB-WT	0.0469105	0.222272	0.311963
CP037923.1	QCC34263.1	EKN05_019825	EKN05_019825	CDS	DUF3748 domain-containing protein	pcnB-WT	-0.0756189	0.222593	0.31221
CP037923.1	QCC32476.1	EKN05_013550	NadA	CDS	quinolinate synthase NadA	pcnB-WT	-0.0387865	0.375084	0.467461
CP037923.1	QCC32833.1	EKN05_015790	NlpE	CDS	envelope stress response activation lipoprotein NlpE	pcnB-WT	0.0300018	0.223608	0.31343
CP037923.1	QCC33970.1	EKN05_022685	MreB	CDS	rod shape-determining protein	pcnB-WT	-0.0321043	0.224314	0.314042
CP037923.1	QCC30974.1	EKN05_003790	FadI	CDS	acetyl-CoA C-acyltransferase FadI	pcnB-WT	0.0735276	0.224336	0.314042
CP037923.1	QCC32223.1	EKN05_011970	Lrp	CDS	leucine-responsive transcriptional regulator Lrp	pcnB-WT	0.0329173	0.22499	0.314752
CP037923.1	QCC32667.1	EKN05_014755	SbcD	CDS	exonuclease subunit SbcD	pcnB-WT	0.0437387	0.225978	0.315929
CP037923.1	QCC33393.1	EKN05_019235	MtlA	CDS	PTS mannitol transporter subunit IICBA	pcnB-WT	0.0578036	0.229026	0.319775
CP037923.1	QCC31897.1	EKN05_009950	OppD	CDS	murein tripeptide/oligopeptide ABC transporter ATP binding protein OppD	pcnB-WT	0.0518551	0.230035	0.320787
CP037923.1	QCC31888.1	EKN05_009885	OmpW	CDS	outer membrane protein OmpW	pcnB-WT	0.284665	0.230502	0.321211
CP037923.1	QCC32723.1	EKN05_015105	EKN05_015105	CDS	GNAT family N-acetyltransferase	pcnB-WT	0.0365309	0.391009	0.48354
CP037923.1	QCC31032.1	EKN05_004100	NuoH	CDS	NADH-quinone oxidoreductase subunit NuoH	pcnB-WT	-0.0507953	0.393996	0.486395
CP037923.1	QCC32713.1	EKN05_015055	LpcA	CDS	D-sedoheptulose 7-phosphate isomerase	pcnB-WT	0.0360253	0.234252	0.326015
CP037923.1	QCC31043.1	EKN05_004165	MenF	CDS	isochorismate synthase MenF	pcnB-WT	-0.0339712	0.236525	0.328966
CP037923.1	QCC33865.1	EKN05_022095	TrpS	CDS	tryptophan--tRNA ligase	pcnB-WT	0.0469436	0.236832	0.329171
CP037923.1	QCC31101.1	EKN05_004505	CcmF	CDS	heme lyase CcmF/NrfE family subunit	pcnB-WT	-0.0429723	0.237411	0.329559
CP037923.1	QCC32042.1	EKN05_010790	RluC	CDS	23S rRNA pseudouridine(955/2504/2580) synthase RluC	pcnB-WT	-0.0349362	0.238398	0.330715
CP037923.1	QCC30476.1	EKN05_000690	RsmE	CDS	16S rRNA (uracil(1498)-N(3))-methyltransferase	pcnB-WT	-0.0326909	0.239269	0.331347
CP037923.1	QCC31044.1	EKN05_004170	MenD	CDS	2-succinyl-5-enolpyruvyl-6-hydroxy-3-cyclohexene-1-carboxylic-acid synthase	pcnB-WT	-0.0457348	0.239315	0.331347
CP037923.1	QCC30670.1	EKN05_001865	HypD	CDS	hydrogenase formation protein HypD	pcnB-WT	0.0462994	0.403746	0.496156
CP037923.1	QCC31876.1	EKN05_009820	CobO	CDS	cob(I)yrinic acid a	pcnB-WT	-0.0341543	0.240781	0.333162
CP037923.1	QCC33645.1	EKN05_020800	YihI	CDS	Der GTPase-activating protein YihI	pcnB-WT	-0.138716	0.240963	0.333201
CP037923.1	QCC34271.1	EKN05_020830	GlnA	CDS	glutamate--ammonia ligase	pcnB-WT	-0.0290579	0.24225	0.334765
CP037923.1	QCC31546.1	EKN05_007680	RibE	CDS	riboflavin synthase	pcnB-WT	0.0626981	0.409558	0.501763
CP037923.1	QCC33646.1	EKN05_020805	HemN	CDS	oxygen-independent coproporphyrinogen III oxidase	pcnB-WT	0.0386072	0.243511	0.335964
CP037923.1	QCC33604.1	EKN05_020550	CorA	CDS	magnesium/cobalt transporter CorA	pcnB-WT	-0.0302763	0.243586	0.335964
CP037923.1	QCC33806.1	EKN05_021790	EKN05_021790	CDS	DUF2756 family protein	pcnB-WT	-0.254649	0.243997	0.336316
CP037923.1	QCC31632.1	EKN05_008215	UxaB	CDS	tagaturonate reductase	pcnB-WT	0.111247	0.245154	0.337695
CP037923.1	QCC33653.1	EKN05_020845	YihL	CDS	UTRA domain-containing protein	pcnB-WT	0.0330356	0.246954	0.339777
CP037923.1	QCC31844.1	EKN05_009635	PuuC	CDS	aldehyde dehydrogenase PuuC	pcnB-WT	0.0897773	0.246982	0.339777
CP037923.1	QCC31688.1	EKN05_008575	BtuD	CDS	vitamin B12 ABC transporter ATP-binding protein BtuD	pcnB-WT	-0.0603275	0.247515	0.340294
CP037923.1	QCC30513.1	EKN05_000910	YgfA	CDS	5-formyltetrahydrofolate cyclo-ligase	pcnB-WT	-0.0632999	0.248395	0.341286
CP037923.1	QCC30528.1	EKN05_001010	DsbC	CDS	bifunctional protein-disulfide isomerase/oxidoreductase DsbC	pcnB-WT	-0.045304	0.248868	0.341717
CP037923.1	QCC32881.1	EKN05_016055	PanB	CDS	3-methyl-2-oxobutanoate hydroxymethyltransferase	pcnB-WT	-0.0328519	0.251591	0.345016
CP037923.1	QCC33808.1	EKN05_021800	YhhY	CDS	N-acetyltransferase	pcnB-WT	0.0347795	0.423754	0.514575
CP037923.1	QCC33259.1	EKN05_018360	MelA	CDS	alpha-galactosidase	pcnB-WT	0.0788801	0.252289	0.345754
CP037923.1	QCC30439.1	EKN05_000455	HybO	CDS	hydrogenase 2 small subunit	pcnB-WT	-0.0388117	0.253244	0.346268
CP037923.1	QCC33209.1	EKN05_018065	LexA	CDS	repressor LexA	pcnB-WT	0.031457	0.253281	0.346268
CP037923.1	QCC33593.1	EKN05_020485	CyaY	CDS	iron donor protein CyaY	pcnB-WT	0.0703936	0.253308	0.346268
CP037923.1	QCC30548.1	EKN05_001155	Tas	CDS	NADP(H)-dependent aldo-keto reductase	pcnB-WT	-0.0302413	0.253858	0.3468
CP037923.1	QCC30593.1	EKN05_001410	RimM	CDS	ribosome maturation factor RimM	pcnB-WT	-0.0337152	0.254413	0.347139
CP037923.1	QCC30556.1	EKN05_001195	ThyA	CDS	thymidylate synthase	pcnB-WT	0.0284198	0.254429	0.347139
CP037923.1	QCC33316.1	EKN05_018745	UdhA	CDS	Si-specific NAD(P)(+) transhydrogenase	pcnB-WT	0.0433497	0.255152	0.347905
CP037923.1	QCC31944.1	EKN05_010215	EKN05_010215	CDS	ABC transporter ATP-binding protein	pcnB-WT	0.0665843	0.25543	0.348063
CP037923.1	QCC30671.1	EKN05_001870	HypE	CDS	hydrogenase maturation carbamoyl dehydratase HypE	pcnB-WT	-0.0565485	0.255973	0.348522
CP037923.1	QCC32336.1	EKN05_012630	YbhC	CDS	putative acyl-CoA thioester hydrolase	pcnB-WT	0.0260828	0.25609	0.348522
CP037923.1	QCC30939.1	EKN05_003580	NupC	CDS	nucleoside permease NupC	pcnB-WT	0.046171	0.256315	0.348608
CP037923.1	QCC32315.1	EKN05_012520	YbhF	CDS	ABC transporter ATP-binding protein	pcnB-WT	0.0345181	0.257566	0.350088
CP037923.1	QCC30429.1	EKN05_000400	YqhD	CDS	alcohol dehydrogenase	pcnB-WT	-0.0358727	0.258572	0.351234
CP037923.1	QCC32954.1	EKN05_016475	FolA	CDS	type 3 dihydrofolate reductase	pcnB-WT	-0.0449502	0.25915	0.351798
CP037923.1	QCC33083.1	EKN05_017245	MutL	CDS	DNA mismatch repair endonuclease MutL	pcnB-WT	-0.030271	0.260656	0.353618
CP037923.1	QCC33688.1	EKN05_021060	EKN05_021060	CDS	6-N-hydroxylaminopurine resistance protein	pcnB-WT	0.027183	0.262804	0.356309
CP037923.1	QCC31241.1	EKN05_005400	RfbC	CDS	dTDP-4-dehydrorhamnose 3	pcnB-WT	-0.0899433	0.263479	0.356999
CP037923.1	QCC32937.1	EKN05_016385	ThiB	CDS	thiamine ABC transporter substrate binding subunit	pcnB-WT	-0.0563206	0.265048	0.358656
CP037923.1	QCC32620.1	EKN05_014495	ClpX	CDS	ATP-dependent Clp protease ATP-binding subunit ClpX	pcnB-WT	-0.0246075	0.265142	0.358656
CP037923.1	QCC32874.1	EKN05_016010	HrpB	CDS	ATP-dependent helicase HrpB	pcnB-WT	0.0341211	0.265202	0.358656
CP037923.1	QCC30562.1	EKN05_001230	RecB	CDS	exodeoxyribonuclease V subunit beta	pcnB-WT	-0.0417748	0.265541	0.358667
CP037923.1	QCC32004.1	EKN05_010595	PepT	CDS	peptidase T	pcnB-WT	-0.0442347	0.265544	0.358667
CP037923.1	QCC33080.1	EKN05_017230	HflX	CDS	GTPase HflX	pcnB-WT	-0.0283249	0.266818	0.360162
CP037923.1	QCC33826.1	EKN05_021900	EKN05_021900	CDS	RtcB family protein	pcnB-WT	0.0536291	0.267312	0.360603
CP037923.1	QCC30924.1	EKN05_003480	Crr	CDS	PTS glucose transporter subunit IIA	pcnB-WT	0.0417854	0.267976	0.361272
CP037923.1	QCC32857.1	EKN05_015910	RpsB	CDS	30S ribosomal protein S2	pcnB-WT	-0.0320263	0.27051	0.364038
CP037923.1	QCC31064.1	EKN05_004280	GlpT	CDS	glycerol-3-phosphate transporter	pcnB-WT	0.0405784	0.270732	0.364076
CP037923.1	QCC30560.1	EKN05_001220	RecC	CDS	exodeoxyribonuclease V subunit gamma	pcnB-WT	-0.026901	0.271538	0.364932
CP037923.1	QCC32869.1	EKN05_015980	HemL	CDS	glutamate-1-semialdehyde 2	pcnB-WT	0.0338312	0.271795	0.36505
CP037923.1	QCC33349.1	EKN05_018950	GlpX	CDS	class II fructose-bisphosphatase	pcnB-WT	-0.0691359	0.272256	0.365328
CP037923.1	QCC31033.1	EKN05_004105	NuoI	CDS	NADH-quinone oxidoreductase subunit NuoI	pcnB-WT	-0.0447551	0.272341	0.365328
CP037923.1	QCC33340.1	EKN05_018895	RpmE	CDS	50S ribosomal protein L31	pcnB-WT	-0.0408929	0.272815	0.365736
CP037923.1	QCC34156.1	EKN05_006710	ZnuA	CDS	zinc ABC transporter substrate-binding protein ZnuA	pcnB-WT	0.0644996	0.273314	0.366176
CP037923.1	QCC30909.1	EKN05_003395	AmiA	CDS	N-acetylmuramoyl-L-alanine amidase AmiA	pcnB-WT	-0.0290189	0.27418	0.367109
CP037924.1	QCC34324.1	EKN05_023845	ParB	CDS	ParB/RepB/Spo0J family partition protein	pcnB-WT	0.0268143	0.274851	0.367778
CP037923.1	QCC33928.1	EKN05_022430	RplF	CDS	50S ribosomal protein L6	pcnB-WT	-0.0280345	0.275048	0.367813
CP037923.1	QCC30989.1	EKN05_003875	EKN05_003875	CDS	YfcL family protein	pcnB-WT	-0.107469	0.27532	0.367948
CP037923.1	QCC31523.1	EKN05_007545	YdiK	CDS	AI-2E family transporter YdiK	pcnB-WT	-0.0689783	0.468327	0.559239
CP037923.1	QCC31140.1	EKN05_004715	YeiG	CDS	S-formylglutathione hydrolase YeiG	pcnB-WT	0.0374038	0.277968	0.371257
CP037923.1	QCC31023.1	EKN05_004055	EKN05_004055	CDS	5'-deoxynucleotidase	pcnB-WT	0.0346455	0.278175	0.371302
CP037923.1	QCC32340.1	EKN05_012655	YbhE	CDS	6-phosphogluconolactonase	pcnB-WT	0.0353478	0.279358	0.37265
CP037923.1	QCC33568.1	EKN05_020340	GppA	CDS	guanosine-5'-triphosphate	pcnB-WT	0.0327494	0.279957	0.373218
CP037923.1	QCC30985.1	EKN05_003855	AroC	CDS	chorismate synthase	pcnB-WT	-0.0362056	0.28037	0.373538
CP037923.1	QCC30839.1	EKN05_002960	SseB	CDS	enhanced serine sensitivity protein SseB	pcnB-WT	0.033399	0.281306	0.374481
CP037923.1	QCC32975.1	EKN05_016590	RibF	CDS	bifunctional riboflavin kinase/FAD synthetase	pcnB-WT	0.0374086	0.281426	0.374481
CP037923.1	QCC31701.1	EKN05_008665	EKN05_008665	CDS	fructosamine kinase family protein	pcnB-WT	-0.0433897	0.284532	0.378146
CP037923.1	QCC34025.1	EKN05_022985	RplU	CDS	50S ribosomal protein L21	pcnB-WT	-0.0341667	0.284898	0.378399
CP037923.1	QCC30960.1	EKN05_003700	EvgA	CDS	acid-sensing system DNA-binding response regulator EvgA	pcnB-WT	0.0275067	0.286003	0.379633
CP037923.1	QCC33946.1	EKN05_022520	Fmt	CDS	methionyl-tRNA formyltransferase	pcnB-WT	-0.027549	0.28694	0.380642
CP037923.1	QCC31161.1	EKN05_004835	YehY	CDS	glycine betaine ABC transporter permease YehY	pcnB-WT	-0.0362242	0.485775	0.574988
CP037923.1	QCC31877.1	EKN05_009825	RluB	CDS	23S rRNA pseudouridine(2605) synthase RluB	pcnB-WT	-0.041013	0.28747	0.380703
CP037923.1	QCC31569.1	EKN05_007805	AnmK	CDS	anhydro-N-acetylmuramic acid kinase	pcnB-WT	-0.0374401	0.287517	0.380703
CP037923.1	QCC33037.1	EKN05_016965	HpaG	CDS	4-hydroxyphenylacetate degradation bifunctional isomerase/decarboxylase	pcnB-WT	-0.0865107	0.288213	0.381391
CP037923.1	QCC32206.1	EKN05_011830	SerC	CDS	3-phosphoserine/phosphohydroxythreonine transaminase	pcnB-WT	0.0345331	0.289058	0.382274
CP037923.1	QCC32530.1	EKN05_013900	YbdK	CDS	glutamate--cysteine ligase	pcnB-WT	0.0673151	0.290237	0.383598
CP037923.1	QCC30995.1	EKN05_003905	Usg	CDS	aspartate-semialdehyde dehydrogenase	pcnB-WT	0.0854939	0.290708	0.383985
CP037923.1	QCC33691.1	EKN05_021080	FieF	CDS	cation-efflux pump FieF	pcnB-WT	-0.0344416	0.29093	0.384042
CP037923.1	QCC32829.1	EKN05_015765	MetQ	CDS	methionine ABC transporter substrate-binding protein MetQ	pcnB-WT	-0.0240427	0.291182	0.384139
CP037923.1	QCC30646.1	EKN05_001740	GutQ	CDS	arabinose-5-phosphate isomerase GutQ	pcnB-WT	0.0319654	0.292159	0.384803
CP037923.1	QCC31919.1	EKN05_010075	ChaC	CDS	gamma-glutamylcyclotransferase	pcnB-WT	-0.0548981	0.293947	0.386602
CP037923.1	QCC32487.1	EKN05_013605	ModE	CDS	molybdenum-dependent transcriptional regulator	pcnB-WT	0.0327492	0.294202	0.386701
CP037923.1	QCC30385.1	EKN05_000130	EKN05_000130	CDS	PadR family transcriptional regulator	pcnB-WT	-0.0379959	0.294697	0.387115
CP037923.1	QCC33852.1	EKN05_022030	NudE	CDS	ADP compounds hydrolase NudE	pcnB-WT	-0.0588152	0.295031	0.387317
CP037923.1	QCC34234.1	EKN05_016330	IlvN	CDS	acetolactate synthase small subunit	pcnB-WT	-0.0325281	0.500715	0.586848
CP037923.1	QCC33311.1	EKN05_018695	MurB	CDS	UDP-N-acetylenolpyruvoylglucosamine reductase	pcnB-WT	0.0471547	0.295822	0.388043
CP037923.1	QCC32926.1	EKN05_016295	FtsI	CDS	peptidoglycan glycosyltransferase FtsI	pcnB-WT	0.025733	0.295944	0.388043
CP037923.1	QCC33467.1	EKN05_019720	UhpB	CDS	signal transduction histidine-protein kinase/phosphatase UhpB	pcnB-WT	0.0415802	0.502127	0.587802
CP037923.1	QCC31880.1	EKN05_009845	TrpE	CDS	anthranilate synthase component I	pcnB-WT	0.0483347	0.296674	0.388763
CP037923.1	QCC32602.1	EKN05_014395	PdeB	CDS	cyclic-guanylate-specific phosphodiesterase PdeB	pcnB-WT	0.0376167	0.297131	0.389126
CP037923.1	QCC32069.1	EKN05_010950	LpxL	CDS	LpxL/LpxP family Kdo(2)-lipid IV(A) lauroyl/palmitoleoyl acyltransferase	pcnB-WT	-0.105109	0.298	0.390027
CP037923.1	QCC33830.1	EKN05_021920	MalQ	CDS	4-alpha-glucanotransferase	pcnB-WT	-0.0317584	0.29829	0.390169
CP037923.1	QCC33094.1	EKN05_017330	FrdB	CDS	succinate dehydrogenase/fumarate reductase iron-sulfur subunit	pcnB-WT	0.106101	0.300918	0.393367
CP037923.1	QCC32836.1	EKN05_015805	EKN05_015805	CDS	YaeP family protein	pcnB-WT	-0.0786365	0.511395	0.596836
CP037923.1	QCC31220.1	EKN05_005260	AsmA	CDS	outer membrane assembly protein AsmA	pcnB-WT	0.0643582	0.301655	0.394092
CP037923.1	QCC31428.1	EKN05_006745	Eda	CDS	KHG/KDPG aldolase	pcnB-WT	-0.0221546	0.304347	0.397093
CP037923.1	QCC31040.1	EKN05_004150	Rbn	CDS	ribonuclease BN	pcnB-WT	0.0380818	0.304666	0.397093
CP037923.1	QCC31003.1	EKN05_003945	UbiX	CDS	UbiX family flavin prenyltransferase	pcnB-WT	0.0428752	0.30469	0.397093
CP037923.1	QCC31561.1	EKN05_007760	EKN05_007760	CDS	TetR/AcrR family transcriptional regulator	pcnB-WT	-0.0419033	0.520399	0.603999
CP037923.1	QCC32594.1	EKN05_014355	MscK	CDS	mechanosensitive channel MscK	pcnB-WT	-0.0248083	0.30799	0.400719
CP037923.1	QCC31882.1	EKN05_009855	TrpF	CDS	bifunctional indole-3-glycerol-phosphate synthase TrpC/phosphoribosylanthranilate isomerase TrpF	pcnB-WT	-0.0403193	0.308088	0.400719
CP037923.1	QCC32307.1	EKN05_012470	YbiX	CDS	PKHD-type hydroxylase YbiX	pcnB-WT	-0.0428624	0.308217	0.400719
CP037923.1	QCC30500.1	EKN05_000835	FbaA	CDS	class II fructose-bisphosphate aldolase	pcnB-WT	-0.0227376	0.308834	0.401279
CP037923.1	QCC31963.1	EKN05_010325	EKN05_010325	CDS	fumarylacetoacetate hydrolase family protein	pcnB-WT	0.0475739	0.310427	0.402862
CP037923.1	QCC33016.1	EKN05_016825	YjjV	CDS	metal-dependent hydrolase	pcnB-WT	0.0335805	0.312717	0.405591
CP037923.1	QCC31984.1	EKN05_010450	PhoP	CDS	two-component system response regulator PhoP	pcnB-WT	0.0334751	0.313553	0.406273
CP037923.1	QCC32863.1	EKN05_015945	Dgt	CDS	dGTPase	pcnB-WT	0.0391313	0.31362	0.406273
CP037923.1	QCC32261.1	EKN05_012200	NfsA	CDS	nitroreductase NfsA	pcnB-WT	-0.0276968	0.3165	0.40955
CP037923.1	QCC32838.1	EKN05_015815	TilS	CDS	tRNA lysidine(34) synthetase TilS	pcnB-WT	-0.0338037	0.316531	0.40955
CP037923.1	QCC33297.1	EKN05_018600	ThiF	CDS	thiazole biosynthesis adenylyltransferase ThiF	pcnB-WT	0.0501757	0.544759	0.624862
CP037923.1	QCC32224.1	EKN05_011975	TrxB	CDS	thioredoxin-disulfide reductase	pcnB-WT	0.0246363	0.31943	0.413053
CP037923.1	QCC32415.1	EKN05_013140	UbiF	CDS	2-octaprenyl-3-methyl-6-methoxy-1	pcnB-WT	0.0325355	0.320308	0.41394
CP037923.1	QCC31915.1	EKN05_010055	NarX	CDS	nitrate/nitrite two-component system sensor histidine kinase NarX	pcnB-WT	0.0511302	0.32084	0.414378
CP037923.1	QCC30759.1	EKN05_002475	Syd	CDS	SecY-interacting protein	pcnB-WT	0.0263391	0.548879	0.628583
CP037923.1	QCC33926.1	EKN05_022420	RpsN	CDS	30S ribosomal protein S14	pcnB-WT	0.0223833	0.323092	0.416786
CP037923.1	QCC31221.1	EKN05_005265	YegH	CDS	TerC family protein	pcnB-WT	-0.0456702	0.32457	0.418443
CP037923.1	QCC32410.1	EKN05_013115	Lnt	CDS	apolipoprotein N-acyltransferase	pcnB-WT	-0.0504502	0.325152	0.418943
CP037923.1	QCC33651.1	EKN05_020835	TypA	CDS	ribosome-dependent GTPase TypA	pcnB-WT	-0.0340257	0.325923	0.419684
CP037923.1	QCC33789.1	EKN05_021705	RsmD	CDS	16S rRNA (guanine(966)-N(2))-methyltransferase	pcnB-WT	-0.0286162	0.329634	0.424209
CP037923.1	QCC32486.1	EKN05_013600	ModF	CDS	molybdate ABC transporter ATP-binding protein ModF	pcnB-WT	-0.0273038	0.330477	0.42504
CP037923.1	QCC31754.1	EKN05_009020	Rnd	CDS	ribonuclease D	pcnB-WT	-0.0496087	0.332114	0.42689
CP037923.1	QCC30478.1	EKN05_000700	EKN05_000700	CDS	SprT family zinc-dependent metalloprotease	pcnB-WT	-0.0230726	0.570849	0.648569
CP037923.1	QCC31586.1	EKN05_007915	MalY	CDS	bifunctional maltose regulon transcriptional repressor/cystathionine beta-lyase MalY	pcnB-WT	0.0910571	0.573193	0.650527
CP037923.1	QCC32878.1	EKN05_016030	GluQRS	CDS	tRNA glutamyl-Q(34) synthetase GluQRS	pcnB-WT	0.027916	0.334356	0.429308
CP037923.1	QCC31028.1	EKN05_004080	NuoC	CDS	NADH-quinone oxidoreductase subunit C/D	pcnB-WT	0.0258838	0.334517	0.429308
CP037923.1	QCC32462.1	EKN05_013450	SucD	CDS	succinate--CoA ligase subunit alpha	pcnB-WT	-0.0569226	0.334593	0.429308
CP037923.1	QCC33329.1	EKN05_018825	PflD	CDS	formate C-acetyltransferase	pcnB-WT	-0.0707917	0.336036	0.430903
CP037923.1	QCC30938.1	EKN05_003575	EKN05_003575	CDS	sensor domain-containing phosphodiesterase	pcnB-WT	-0.0215827	0.337798	0.432905
CP037923.1	QCC31158.1	EKN05_004820	Dld	CDS	D-lactate dehydrogenase	pcnB-WT	0.0217393	0.340367	0.435885
CP037923.1	QCC32710.1	EKN05_015040	YafV	CDS	2-oxoglutaramate amidase	pcnB-WT	0.0234363	0.340529	0.435885
CP037923.1	QCC32006.1	EKN05_010605	PotB	CDS	spermidine/putrescine ABC transporter permease PotB	pcnB-WT	-0.0254102	0.586759	0.662798
CP037923.1	QCC32010.1	EKN05_010625	NagK	CDS	N-acetylglucosamine kinase	pcnB-WT	0.0346906	0.341336	0.436659
CP037923.1	QCC33967.1	EKN05_022670	YhdH	CDS	oxidoreductase	pcnB-WT	-0.0378297	0.34219	0.437491
CP037923.1	QCC30748.1	EKN05_002420	PyrG	CDS	CTP synthase (glutamine hydrolyzing)	pcnB-WT	-0.0214415	0.342948	0.4382
CP037923.1	QCC33066.1	EKN05_017150	UlaR	CDS	HTH-type transcriptional regulator UlaR	pcnB-WT	0.0471444	0.343675	0.438868
CP037923.1	QCC32013.1	EKN05_010640	LolC	CDS	lipoprotein-releasing ABC transporter permease subunit LolC	pcnB-WT	-0.0253956	0.345528	0.440426
CP037923.1	QCC32460.1	EKN05_013440	OdhB	CDS	2-oxoglutarate dehydrogenase complex dihydrolipoyllysine-residue succinyltransferase	pcnB-WT	-0.0392717	0.345713	0.440426
CP037923.1	QCC30544.1	EKN05_001130	LysR	CDS	LysR family transcriptional regulator	pcnB-WT	-0.0297866	0.598224	0.67398
CP037923.1	QCC32060.1	EKN05_010900	GrxB	CDS	glutaredoxin 2	pcnB-WT	0.0421491	0.346642	0.441348
CP037923.1	QCC33498.1	EKN05_019905	RnpA	CDS	ribonuclease P protein component	pcnB-WT	-0.0231245	0.347214	0.441815
CP037923.1	QCC30554.1	EKN05_001185	PtsP	CDS	phosphoenolpyruvate--protein phosphotransferase	pcnB-WT	0.0337158	0.348577	0.443288
CP037923.1	QCC33208.1	EKN05_018060	DgkA	CDS	diacylglycerol kinase	pcnB-WT	0.0346428	0.3489	0.443437
CP037923.1	QCC33154.1	EKN05_017700	EKN05_017700	CDS	YhcH/YjgK/YiaL family protein	pcnB-WT	-0.0510592	0.349252	0.443622
CP037923.1	QCC30851.1	EKN05_003025	XseA	CDS	exodeoxyribonuclease VII large subunit	pcnB-WT	-0.0241147	0.351188	0.445819
CP037923.1	QCC30616.1	EKN05_001550	YgaP	CDS	thiosulfate sulfurtransferase YgaP	pcnB-WT	-0.034662	0.351711	0.446219
CP037923.1	QCC32302.1	EKN05_012435	GlnQ	CDS	glutamine ABC transporter ATP-binding protein GlnQ	pcnB-WT	0.0615113	0.352891	0.447452
CP037923.1	QCC32894.1	EKN05_016120	SpeE	CDS	polyamine aminopropyltransferase	pcnB-WT	0.0456082	0.354023	0.448623
CP037923.1	QCC32554.1	EKN05_014125	LpxH	CDS	UDP-2	pcnB-WT	0.0333933	0.355942	0.450512
CP037923.1	QCC33986.1	EKN05_022765	DegQ	CDS	serine endoprotease DegQ	pcnB-WT	-0.0355022	0.356273	0.450512
CP037923.1	QCC31574.1	EKN05_007845	DtpA	CDS	dipeptide/tripeptide permease DtpA	pcnB-WT	-0.025165	0.35635	0.450512
CP037923.1	QCC32272.1	EKN05_012255	DeoR	CDS	DNA-binding transcriptional repressor DeoR	pcnB-WT	-0.0330754	0.623098	0.696441
CP037923.1	QCC30417.1	EKN05_000330	MdaB	CDS	NADPH:quinone oxidoreductase MdaB	pcnB-WT	0.0202899	0.623336	0.696441
CP037923.1	QCC32727.1	EKN05_015130	FrsA	CDS	esterase FrsA	pcnB-WT	-0.0395791	0.360169	0.454539
CP037923.1	QCC34232.1	EKN05_016310	MraZ	CDS	transcriptional regulator MraZ	pcnB-WT	0.0603234	0.360704	0.454947
CP037923.1	QCC30379.1	EKN05_000080	YgjL	CDS	NADPH-dependent 2	pcnB-WT	0.0208297	0.36093	0.454966
CP037923.1	QCC33569.1	EKN05_020345	RhlB	CDS	ATP-dependent RNA helicase RhlB	pcnB-WT	-0.0232071	0.361449	0.455353
CP037923.1	QCC30458.1	EKN05_000595	EKN05_000595	CDS	oxidative damage protection protein	pcnB-WT	-0.0476487	0.361883	0.455633
CP037923.1	QCC32644.1	EKN05_014635	XseB	CDS	exodeoxyribonuclease VII small subunit	pcnB-WT	0.198489	0.362769	0.456482
CP037923.1	QCC31433.1	EKN05_006775	ExoX	CDS	exodeoxyribonuclease X	pcnB-WT	0.0201525	0.635814	0.708544
CP037923.1	QCC32311.1	EKN05_012490	YbiB	CDS	DNA-binding protein YbiB	pcnB-WT	-0.0425764	0.364729	0.458413
CP037923.1	QCC32303.1	EKN05_012445	RlmF	CDS	23S rRNA (adenine(1618)-N(6))-methyltransferase RlmF	pcnB-WT	-0.0207616	0.3675	0.461357
CP037923.1	QCC31179.1	EKN05_004975	EKN05_004975	CDS	DUF1456 family protein	pcnB-WT	0.0620173	0.368059	0.461559
CP037923.1	QCC32712.1	EKN05_015050	FadE	CDS	acyl-CoA dehydrogenase	pcnB-WT	-0.04375	0.368226	0.461559
CP037923.1	QCC30517.1	EKN05_000935	UbiH	CDS	2-octaprenyl-6-methoxyphenyl hydroxylase	pcnB-WT	0.0470041	0.368304	0.461559
CP037923.1	QCC31187.1	EKN05_005055	RcnB	CDS	Ni(II)/Co(II) efflux transporter accessory subunit RcnB	pcnB-WT	-0.0651915	0.368678	0.461624
CP037923.1	QCC30756.1	EKN05_002460	EKN05_002460	CDS	flavodoxin	pcnB-WT	-0.04203	0.369132	0.461791
CP037923.1	QCC33242.1	EKN05_018250	EKN05_018250	CDS	sel1 repeat family protein	pcnB-WT	-0.027002	0.370244	0.462912
CP037923.1	QCC30475.1	EKN05_000685	GshB	CDS	glutathione synthase	pcnB-WT	0.0224629	0.371336	0.464009
CP037923.1	QCC31935.1	EKN05_010165	YchF	CDS	redox-regulated ATPase YchF	pcnB-WT	-0.0205767	0.373053	0.465614
CP037923.1	QCC32618.1	EKN05_014485	HupB	CDS	DNA-binding protein HU-beta	pcnB-WT	-0.0879683	0.374908	0.467461
CP037923.1	QCC33184.1	EKN05_017920	IadA	CDS	beta-aspartyl-peptidase	pcnB-WT	0.0325873	0.375185	0.467461
CP037923.1	QCC33488.1	EKN05_019850	DgoK	CDS	2-dehydro-3-deoxygalactonokinase	pcnB-WT	0.0298013	0.376896	0.469322
CP037923.1	QCC33284.1	EKN05_018505	EKN05_018505	CDS	acetyltransferase	pcnB-WT	-0.0238339	0.667581	0.737456
CP037923.1	QCC32709.1	EKN05_015030	EKN05_015030	CDS	hypothetical protein	pcnB-WT	-0.0267186	0.378633	0.471213
CP037923.1	QCC30408.1	EKN05_000285	YgiC	CDS	glutathionylspermidine synthase family protein	pcnB-WT	-0.0256281	0.38176	0.47483
CP037923.1	QCC32350.1	EKN05_012715	EKN05_012715	CDS	helix-turn-helix domain-containing protein	pcnB-WT	-0.017189	0.675588	0.744391
CP037923.1	QCC31102.1	EKN05_004510	DsbE	CDS	thiol:disulfide interchange protein DsbE	pcnB-WT	-0.053675	0.676605	0.744826
CP037923.1	QCC33938.1	EKN05_022480	RpoA	CDS	DNA-directed RNA polymerase subunit alpha	pcnB-WT	-0.0258507	0.383306	0.476142
CP037923.1	QCC31895.1	EKN05_009935	Cls	CDS	cardiolipin synthase	pcnB-WT	-0.0847214	0.383411	0.476142
CP037923.1	QCC32226.1	EKN05_011985	CydC	CDS	cysteine/glutathione ABC transporter ATP-binding protein/permease CydC	pcnB-WT	0.0288758	0.383644	0.476142
CP037923.1	QCC32310.1	EKN05_012485	EKN05_012485	CDS	malate/lactate/ureidoglycolate dehydrogenase	pcnB-WT	0.0525109	0.3837	0.476142
CP037923.1	QCC32242.1	EKN05_012085	YbjT	CDS	SDR family oxidoreductase	pcnB-WT	0.02903	0.686603	0.754597
CP037923.1	QCC32903.1	EKN05_016170	AmpE	CDS	beta-lactamase regulator AmpE	pcnB-WT	0.0173064	0.687581	0.755286
CP037923.1	QCC31259.1	EKN05_005530	EKN05_005530	CDS	SDR family oxidoreductase	pcnB-WT	0.0762069	0.38729	0.480319
CP037923.1	QCC32221.1	EKN05_011960	LolA	CDS	outer membrane lipoprotein chaperone LolA	pcnB-WT	-0.0204123	0.387769	0.480637
CP037923.1	QCC33045.1	EKN05_017020	YjiY	CDS	carbon starvation protein A	pcnB-WT	0.032969	0.388279	0.480992
CP037923.1	QCC31923.1	EKN05_010105	KdsA	CDS	3-deoxy-8-phosphooctulonate synthase	pcnB-WT	-0.0240205	0.38926	0.481931
CP037923.1	QCC32583.1	EKN05_014300	YbaC	CDS	acetyl esterase	pcnB-WT	-0.0199801	0.694439	0.760492
CP037923.1	QCC31094.1	EKN05_004465	NapH	CDS	quinol dehydrogenase ferredoxin subunit NapH	pcnB-WT	0.0996005	0.390402	0.483066
CP037923.1	QCC34071.1	EKN05_023250	GarK	CDS	glycerate 2-kinase	pcnB-WT	0.0439194	0.702904	0.766435
CP037923.1	QCC33058.1	EKN05_017105	RpsF	CDS	30S ribosomal protein S6	pcnB-WT	-0.0307631	0.393794	0.486395
CP037923.1	QCC32164.1	EKN05_011585	Uup	CDS	ABC transporter ATP-binding protein	pcnB-WT	-0.0186572	0.393908	0.486395
CP037923.1	QCC31708.1	EKN05_008720	ChbA	CDS	PTS N	pcnB-WT	0.048744	0.395792	0.48817
CP037923.1	QCC31162.1	EKN05_004840	YehX	CDS	glycine betaine ABC transporter ATP binding protein YehX	pcnB-WT	0.0610961	0.395887	0.48817
CP037923.1	QCC34040.1	EKN05_023075	InfB	CDS	translation initiation factor IF-2	pcnB-WT	0.021002	0.396791	0.489004
CP037923.1	QCC31432.1	EKN05_006770	PtrB	CDS	oligopeptidase B	pcnB-WT	-0.0194323	0.397026	0.489014
CP037923.1	QCC33590.1	EKN05_020470	HemD	CDS	uroporphyrinogen-III synthase	pcnB-WT	-0.0202082	0.401082	0.493727
CP037923.1	QCC31109.1	EKN05_004550	RplY	CDS	50S ribosomal protein L25	pcnB-WT	0.0199171	0.403144	0.4959
CP037923.1	QCC33643.1	EKN05_020790	PolA	CDS	DNA polymerase I	pcnB-WT	0.0188981	0.403307	0.4959
CP037923.1	QCC31626.1	EKN05_008175	MarC	CDS	NAAT family transporter MarC	pcnB-WT	-0.0231124	0.731883	0.79099
CP037923.1	QCC33579.1	EKN05_020395	RffC	CDS	dTDP-4-amino-4	pcnB-WT	0.0139504	0.73232	0.79099
CP037923.1	QCC31542.1	EKN05_007650	EKN05_007650	CDS	FAD-NAD(P)-binding protein	pcnB-WT	-0.0377055	0.407954	0.500872
CP037923.1	QCC30565.1	EKN05_001245	EKN05_001245	CDS	N-acetylmuramoyl-L-alanine amidase	pcnB-WT	-0.0274919	0.408256	0.500872
CP037923.1	QCC33700.1	EKN05_021140	YhjC	CDS	LysR family transcriptional regulator	pcnB-WT	-0.0199151	0.408281	0.500872
CP037923.1	QCC33352.1	EKN05_018965	EKN05_018965	CDS	DUF406 domain-containing protein	pcnB-WT	0.0463479	0.408536	0.500899
CP037923.1	QCC31583.1	EKN05_007895	YdgT	CDS	transcription modulator YdgT	pcnB-WT	0.0351919	0.746172	0.803254
CP037923.1	QCC30923.1	EKN05_003475	PdxK	CDS	pyridoxine/pyridoxal/pyridoxamine kinase	pcnB-WT	0.0241723	0.409707	0.501763
CP037923.1	QCC30397.1	EKN05_000210	Cca	CDS	fused tRNA nucleotidyltransferase/2'	pcnB-WT	0.0185336	0.410611	0.502584
CP037923.1	QCC30844.1	EKN05_002990	RodZ	CDS	cytoskeleton protein RodZ	pcnB-WT	-0.0191186	0.411196	0.503014
CP037923.1	QCC31613.1	EKN05_008085	BioD	CDS	ATP-dependent dethiobiotin synthetase BioD	pcnB-WT	-0.0218055	0.757111	0.812576
CP037923.1	QCC30772.1	EKN05_002560	EKN05_002560	CDS	DTW domain-containing protein	pcnB-WT	0.0134707	0.759352	0.81378
CP037923.1	QCC30627.1	EKN05_001605	ProX	CDS	proline/glycine betaine ABC transporter substrate-binding protein ProX	pcnB-WT	-0.0240719	0.414496	0.506763
CP037923.1	QCC30997.1	EKN05_003915	EKN05_003915	CDS	DedA family protein	pcnB-WT	-0.0126151	0.767137	0.819269
CP037923.1	QCC33335.1	EKN05_018870	MetF	CDS	methylenetetrahydrofolate reductase	pcnB-WT	-0.0416633	0.41616	0.508509
CP037923.1	QCC33038.1	EKN05_016970	HpaE	CDS	5-carboxymethyl-2-hydroxymuconate semialdehyde dehydrogenase	pcnB-WT	0.0505793	0.41671	0.508892
CP037923.1	QCC31562.1	EKN05_007765	EKN05_007765	CDS	DUF1289 domain-containing protein	pcnB-WT	-0.0165001	0.769581	0.821471
CP037923.1	QCC31932.1	EKN05_010150	DauA	CDS	C4-dicarboxylic acid transporter DauA	pcnB-WT	-0.030644	0.418395	0.51066
CP037923.1	QCC30510.1	EKN05_000885	IciA	CDS	LysR family transcriptional regulator ArgP	pcnB-WT	0.0246995	0.419049	0.511169
CP037923.1	QCC31092.1	EKN05_004455	NapA	CDS	periplasmic nitrate reductase subunit alpha	pcnB-WT	0.0840259	0.420928	0.513063
CP037923.1	QCC31819.1	EKN05_009475	EKN05_009475	CDS	alpha/beta hydrolase	pcnB-WT	0.061171	0.421079	0.513063
CP037923.1	QCC33695.1	EKN05_021100	TpiA	CDS	triose-phosphate isomerase	pcnB-WT	0.0236732	0.421552	0.513349
CP037923.1	QCC32700.1	EKN05_014980	YkgE	CDS	(Fe-S)-binding protein	pcnB-WT	-0.0367476	0.4223	0.513969
CP037923.1	QCC32330.1	EKN05_012595	UvrB	CDS	excinuclease ABC subunit B	pcnB-WT	-0.0205806	0.423019	0.514554
CP037923.1	QCC33752.1	EKN05_021480	PrlC	CDS	oligopeptidase A	pcnB-WT	0.01918	0.423484	0.514575
CP037923.1	QCC33542.1	EKN05_020150	AtpA	CDS	F0F1 ATP synthase subunit alpha	pcnB-WT	0.0186371	0.42355	0.514575
CP037923.1	QCC32438.1	EKN05_013310	EKN05_013310	CDS	DUF2517 family protein	pcnB-WT	-0.0107814	0.793408	0.84248
CP037923.1	QCC32972.1	EKN05_016575	FkpB	CDS	FKBP-type peptidyl-prolyl cis-trans isomerase	pcnB-WT	0.0584444	0.426331	0.517413
CP037923.1	QCC31652.1	EKN05_008345	Dcp	CDS	peptidyl-dipeptidase Dcp	pcnB-WT	0.0205906	0.427006	0.517941
CP037923.1	QCC32956.1	EKN05_016485	KefF	CDS	glutathione-regulated potassium-efflux system oxidoreductase KefF	pcnB-WT	-0.0228706	0.427543	0.518178
CP037923.1	QCC33416.1	EKN05_019385	RfaC	CDS	lipopolysaccharide heptosyltransferase RfaC	pcnB-WT	-0.0331987	0.427683	0.518178
CP037923.1	QCC31211.1	EKN05_005210	AlkA	CDS	DNA-3-methyladenine glycosylase 2	pcnB-WT	-0.0414052	0.807954	0.85514
CP037923.1	QCC32055.1	EKN05_010875	MviN	CDS	lipid II flippase MurJ	pcnB-WT	-0.0172544	0.809371	0.855808
CP037923.1	QCC33933.1	EKN05_022455	SecY	CDS	preprotein translocase subunit SecY	pcnB-WT	0.025159	0.429853	0.520514
CP037923.1	QCC31047.1	EKN05_004185	MenC	CDS	o-succinylbenzoate synthase	pcnB-WT	-0.0168176	0.817118	0.861535
CP037923.1	QCC32285.1	EKN05_012335	IaaA	CDS	beta-aspartyl-peptidase	pcnB-WT	0.0293851	0.431453	0.522158
CP037923.1	QCC32658.1	EKN05_014705	SecD	CDS	protein translocase subunit SecD	pcnB-WT	0.0183961	0.432168	0.522405
CP037923.1	QCC31571.1	EKN05_007825	PdxH	CDS	pyridoxamine 5'-phosphate oxidase	pcnB-WT	-0.0235964	0.432288	0.522405
CP037923.1	QCC31069.1	EKN05_004310	NrdA	CDS	ribonucleoside-diphosphate reductase subunit alpha	pcnB-WT	0.0279662	0.432385	0.522405
CP037923.1	QCC32412.1	EKN05_013125	YbeY	CDS	rRNA maturation RNase YbeY	pcnB-WT	-0.0430335	0.433412	0.523352
CP037923.1	QCC33250.1	EKN05_018300	EKN05_018300	CDS	phnA family protein	pcnB-WT	-0.0343148	0.434782	0.524676
CP037923.1	QCC31734.1	EKN05_008885	TopB	CDS	DNA topoisomerase III	pcnB-WT	0.0450122	0.434996	0.524676
CP037923.1	QCC31422.1	EKN05_006705	ZnuC	CDS	zinc ABC transporter ATP-binding protein ZnuC	pcnB-WT	-0.0276029	0.436213	0.525849
CP037923.1	QCC31746.1	EKN05_008970	MsrB	CDS	peptide-methionine (R)-S-oxide reductase	pcnB-WT	0.0131565	0.841651	0.88189
CP037923.1	QCC31137.1	EKN05_004700	YeiE	CDS	LysR family transcriptional regulator	pcnB-WT	0.00792726	0.843531	0.882491
CP037923.1	QCC31296.1	EKN05_005855	HiuH	CDS	hydroxyisourate hydrolase	pcnB-WT	0.00932515	0.846286	0.882932
CP037923.1	QCC33612.1	EKN05_020595	PldB	CDS	lysophospholipase L2	pcnB-WT	0.00796653	0.848384	0.883739
CP037923.1	QCC30651.1	EKN05_001770	AscG	CDS	LacI family DNA-binding transcriptional regulator	pcnB-WT	0.0601083	0.438672	0.528517
CP037923.1	QCC33985.1	EKN05_022760	DegS	CDS	serine endoprotease DegS	pcnB-WT	0.0278727	0.439597	0.529336
CP037923.1	QCC32662.1	EKN05_014730	MalZ	CDS	maltodextrin glucosidase	pcnB-WT	0.0187637	0.861104	0.894336
CP037923.1	QCC32192.1	EKN05_011755	CmoM	CDS	tRNA uridine 5-oxyacetic acid(34) methyltransferase CmoM	pcnB-WT	-0.0229519	0.442183	0.532152
CP037923.1	QCC31328.1	EKN05_006085	YedF	CDS	putative sulfurtransferase YedF	pcnB-WT	-0.0184285	0.87316	0.903804
CP037923.1	QCC33292.1	EKN05_018570	Nfi	CDS	deoxyribonuclease V	pcnB-WT	-0.0234742	0.446268	0.536768
CP037923.1	QCC33796.1	EKN05_021740	Livk	CDS	high-affinity branched-chain amino acid ABC transporter substrate-binding protein LivK	pcnB-WT	-0.00650746	0.925691	0.948151
CP037923.1	QCC30932.1	EKN05_003520	YfeH	CDS	bile acid:sodium symporter	pcnB-WT	0.00374459	0.943692	0.962114
CP037923.1	QCC30855.1	EKN05_003045	EKN05_003045	CDS	glycine zipper 2TM domain-containing protein	pcnB-WT	0.00515725	0.945133	0.962114
CP037923.1	QCC31265.1	EKN05_005580	EKN05_005580	CDS	hypothetical protein	pcnB-WT	-0.00379158	0.950817	0.964708
CP037923.1	QCC32413.1	EKN05_013130	YbeZ	CDS	PhoH family protein	pcnB-WT	-0.0292808	0.453478	0.545135
CP037923.1	QCC33366.1	EKN05_019055	XylF	CDS	D-xylose ABC transporter substrate-binding protein	pcnB-WT	-0.00222316	0.958932	0.97018
CP037923.1	QCC32595.1	EKN05_014360	AcrR	CDS	multidrug efflux transporter transcriptional repressor AcrR	pcnB-WT	0.0380945	0.454002	0.545401
CP037923.1	QCC33859.1	EKN05_022065	AroK	CDS	shikimate kinase AroK	pcnB-WT	0.0188951	0.454205	0.545401
CP037923.1	QCC33203.1	EKN05_018030	LamB	CDS	maltoporin LamB	pcnB-WT	-0.00263141	0.965872	0.976301
CP037923.1	QCC30728.1	EKN05_002290	EKN05_002290	CDS	protein ninH	pcnB-WT	-0.00164868	0.971252	0.980358
CP037923.1	QCC30602.1	EKN05_001455	BamE	CDS	outer membrane protein assembly factor BamE	pcnB-WT	0.00155391	0.972668	0.980937
CP037923.1	QCC32672.1	EKN05_014795	EKN05_014795	CDS	AroM family protein	pcnB-WT	-0.00209185	0.978689	0.984634
CP037923.1	QCC33564.1	EKN05_020320	IlvY	CDS	HTH-type transcriptional activator IlvY	pcnB-WT	0.000931986	0.986718	0.989476
CP037923.1	QCC31659.1	EKN05_008385	RelB	CDS	type II toxin-antitoxin system antitoxin RelB	pcnB-WT	0.000598887	0.998024	0.998457
CP037923.1	QCC32553.1	EKN05_014120	PpiB	CDS	peptidylprolyl isomerase B	pcnB-WT	-0.0222458	0.456125	0.5474
CP037923.1	QCC32101.1	EKN05_011225	RutR	CDS	HTH-type transcriptional regulator RutR	pcnB-WT	0.0351998	0.456658	0.547735
CP037923.1	QCC32589.1	EKN05_014330	DnaX	CDS	DNA polymerase III subunit gamma/tau	pcnB-WT	0.0162084	0.459723	0.551104
CP037923.1	QCC32695.1	EKN05_014950	BetI	CDS	transcriptional regulator BetI	pcnB-WT	0.0403731	0.460782	0.552067
CP037923.1	QCC31482.1	EKN05_007185	TehB	CDS	tellurite resistance methyltransferase TehB	pcnB-WT	-0.0275564	0.463427	0.554926
CP037923.1	QCC30745.1	EKN05_002400	QueE	CDS	7-carboxy-7-deazaguanine synthase QueE	pcnB-WT	-0.0352467	0.465944	0.557631
CP037923.1	QCC33628.1	EKN05_020675	UbiD	CDS	4-hydroxy-3-polyprenylbenzoate decarboxylase	pcnB-WT	0.0194093	0.467716	0.559073
CP037923.1	QCC31273.1	EKN05_005650	Amn	CDS	AMP nucleosidase	pcnB-WT	-0.057874	0.467813	0.559073
CP037923.1	QCC33127.1	EKN05_017550	YtfL	CDS	HlyC/CorC family transporter	pcnB-WT	-0.0192994	0.467928	0.559073
CP037923.1	QCC32194.1	EKN05_011765	EKN05_011765	CDS	hypothetical protein	pcnB-WT	-0.0203885	0.469983	0.560615
CP037923.1	QCC34166.1	EKN05_007835	PdxY	CDS	pyridoxal kinase PdxY	pcnB-WT	-0.0170913	0.47	0.560615
CP037923.1	QCC33036.1	EKN05_016960	HpcR	CDS	homoprotocatechuate degradative operon repressor	pcnB-WT	0.0259597	0.470358	0.560731
CP037923.1	QCC32390.1	EKN05_013005	MrdB	CDS	peptidoglycan glycosyltransferase MrdB	pcnB-WT	0.0254838	0.471088	0.56129
CP037923.1	QCC33790.1	EKN05_021710	FtsY	CDS	signal recognition particle-docking protein FtsY	pcnB-WT	-0.0213415	0.471897	0.561944
CP037923.1	QCC31929.1	EKN05_010135	LolB	CDS	lipoprotein localization protein LolB	pcnB-WT	-0.0265413	0.473213	0.563199
CP037923.1	QCC34186.1	EKN05_010225	ModD	CDS	ModD protein	pcnB-WT	0.0355735	0.473773	0.563554
CP037923.1	QCC30395.1	EKN05_000200	FolB	CDS	bifunctional dihydroneopterin aldolase/7	pcnB-WT	0.0188389	0.474996	0.564697
CP037923.1	QCC31825.1	EKN05_009505	Tpx	CDS	thiol peroxidase	pcnB-WT	0.0213414	0.477329	0.567157
CP037923.1	QCC30423.1	EKN05_000360	ParC	CDS	DNA topoisomerase 4 subunit A	pcnB-WT	-0.0193532	0.478143	0.567811
CP037923.1	QCC34014.1	EKN05_022925	KdsC	CDS	3-deoxy-manno-octulosonate-8-phosphatase KdsC	pcnB-WT	0.0650067	0.480637	0.570458
CP037923.1	QCC32873.1	EKN05_016005	MrcB	CDS	bifunctional glycosyl transferase/transpeptidase	pcnB-WT	0.0191242	0.482066	0.571839
CP037923.1	QCC33146.1	EKN05_017660	MgtA	CDS	magnesium-translocating P-type ATPase	pcnB-WT	0.0211985	0.483675	0.573432
CP037923.1	QCC32884.1	EKN05_016070	PanD	CDS	aspartate 1-decarboxylase	pcnB-WT	0.0456054	0.484657	0.57428
CP037923.1	QCC34026.1	EKN05_022990	RpmA	CDS	50S ribosomal protein L27	pcnB-WT	0.0311735	0.485789	0.574988
CP037923.1	QCC32461.1	EKN05_013445	SucC	CDS	ADP-forming succinate--CoA ligase subunit beta	pcnB-WT	-0.0412532	0.487305	0.576466
CP037923.1	QCC33795.1	EKN05_021735	PanM	CDS	aspartate 1-decarboxylase autocleavage activator PanM	pcnB-WT	-0.0212621	0.487983	0.576934
CP037923.1	QCC33770.1	EKN05_021605	RbbA	CDS	ribosome-associated ATPase	pcnB-WT	-0.0659712	0.488237	0.576934
CP037923.1	QCC33090.1	EKN05_017305	Psd	CDS	phosphatidylserine decarboxylase	pcnB-WT	-0.0206602	0.489741	0.578394
CP037923.1	QCC31212.1	EKN05_005215	YegD	CDS	molecular chaperone	pcnB-WT	-0.0605457	0.491911	0.580639
CP037923.1	QCC30845.1	EKN05_002995	IspG	CDS	flavodoxin-dependent (E)-4-hydroxy-3-methylbut-2-enyl-diphosphate synthase	pcnB-WT	0.0149531	0.492561	0.580962
CP037923.1	QCC34031.1	EKN05_023015	YhbY	CDS	ribosome assembly RNA-binding protein YhbY	pcnB-WT	-0.0630199	0.492725	0.580962
CP037923.1	QCC31980.1	EKN05_010430	NudJ	CDS	phosphatase NudJ	pcnB-WT	0.0315666	0.494739	0.583018
CP037923.1	QCC32587.1	EKN05_014320	RecR	CDS	recombination protein RecR	pcnB-WT	0.0356607	0.496476	0.584745
CP037923.1	QCC33402.1	EKN05_019300	CysE	CDS	serine O-acetyltransferase	pcnB-WT	-0.0329346	0.496781	0.584784
CP037923.1	QCC30591.1	EKN05_001400	RplS	CDS	50S ribosomal protein L19	pcnB-WT	0.0188354	0.497276	0.585047
CP037923.1	QCC33222.1	EKN05_018140	EKN05_018140	CDS	MmcQ/YjbR family DNA-binding protein	pcnB-WT	-0.0471117	0.498295	0.585926
CP037923.1	QCC31841.1	EKN05_009620	PspF	CDS	phage shock protein operon transcriptional activator	pcnB-WT	0.0295254	0.499106	0.586558
CP037923.1	QCC33891.1	EKN05_022235	EKN05_022235	CDS	OsmC family protein	pcnB-WT	0.0254764	0.499472	0.586669
CP037923.1	QCC32162.1	EKN05_011575	PqiB	CDS	intermembrane transport protein PqiB	pcnB-WT	-0.0148408	0.499795	0.586678
CP037923.1	QCC34283.1	EKN05_022965	IbaG	CDS	BolA family iron metabolism protein IbaG	pcnB-WT	0.0322685	0.500025	0.586678
CP037923.1	QCC30511.1	EKN05_000890	RpiA	CDS	ribose-5-phosphate isomerase RpiA	pcnB-WT	0.0201823	0.500646	0.586848
CP037923.1	QCC31016.1	EKN05_004020	YfcC	CDS	putative basic amino acid antiporter YfcC	pcnB-WT	0.0855365	0.502067	0.587802
CP037923.1	QCC32039.1	EKN05_010775	RpmF	CDS	50S ribosomal protein L32	pcnB-WT	-0.0144675	0.502348	0.587802
CP037923.1	QCC33939.1	EKN05_022485	RplQ	CDS	50S ribosomal protein L17	pcnB-WT	0.0184412	0.506605	0.592461
CP037923.1	QCC31438.1	EKN05_006805	EKN05_006805	CDS	integrase	pcnB-WT	-0.0244906	0.507103	0.592539
CP037923.1	QCC30935.1	EKN05_003555	GltX	CDS	glutamate--tRNA ligase	pcnB-WT	0.0189986	0.507222	0.592539
CP037923.1	QCC32428.1	EKN05_013245	EKN05_013245	CDS	esterase	pcnB-WT	0.0203476	0.511455	0.596836
CP037923.1	QCC32897.1	EKN05_016135	AcnB	CDS	bifunctional aconitate hydratase 2/2-methylisocitrate dehydratase	pcnB-WT	0.0329244	0.513007	0.598323
CP037923.1	QCC33726.1	EKN05_021305	DppA	CDS	dipeptide ABC transporter substrate-binding protein DppA	pcnB-WT	-0.0258607	0.514429	0.599324
CP037923.1	QCC33088.1	EKN05_017295	YjeR	CDS	oligoribonuclease	pcnB-WT	-0.0171091	0.514538	0.599324
CP037923.1	QCC32597.1	EKN05_014370	AcrB	CDS	multidrug efflux RND transporter permease subunit	pcnB-WT	0.0176301	0.5147	0.599324
CP037923.1	QCC32922.1	EKN05_016275	MurD	CDS	UDP-N-acetylmuramoyl-L-alanine--D-glutamate ligase	pcnB-WT	-0.0271649	0.515112	0.599478
CP037923.1	QCC31879.1	EKN05_009835	EKN05_009835	CDS	5'-3' exoribonuclease	pcnB-WT	-0.0276336	0.51708	0.601445
CP037923.1	QCC31883.1	EKN05_009860	TrpB	CDS	tryptophan synthase subunit beta	pcnB-WT	0.0201117	0.517535	0.601648
CP037923.1	QCC33325.1	EKN05_018805	CptA	CDS	phosphoethanolamine transferase CptA	pcnB-WT	-0.0339334	0.519517	0.603571
CP037923.1	QCC31653.1	EKN05_008350	YdfG	CDS	bifunctional NADP-dependent 3-hydroxy acid dehydrogenase/3-hydroxypropionate dehydrogenase YdfG	pcnB-WT	0.0261425	0.519749	0.603571
CP037923.1	QCC30792.1	EKN05_002665	AcpS	CDS	holo-ACP synthase	pcnB-WT	0.0200229	0.520726	0.604054
CP037923.1	QCC32642.1	EKN05_014625	YajL	CDS	protein deglycase YajL	pcnB-WT	0.0270764	0.521963	0.605083
CP037923.1	QCC31027.1	EKN05_004075	NuoB	CDS	NADH-quinone oxidoreductase subunit B	pcnB-WT	0.016558	0.522176	0.605083
CP037923.1	QCC33923.1	EKN05_022405	RplN	CDS	50S ribosomal protein L14	pcnB-WT	-0.0233502	0.52329	0.606048
CP037923.1	QCC30409.1	EKN05_000290	EKN05_000290	CDS	DUF1190 family protein	pcnB-WT	-0.0251055	0.525452	0.608178
CP037923.1	QCC32355.1	EKN05_012755	EKN05_012755	CDS	epoxyqueuosine reductase QueH	pcnB-WT	-0.0245086	0.525694	0.608178
CP037923.1	QCC32861.1	EKN05_015930	EKN05_015930	CDS	DUF3461 family protein	pcnB-WT	0.0147598	0.526429	0.608702
CP037923.1	QCC32842.1	EKN05_015835	DnaE	CDS	DNA polymerase III subunit alpha	pcnB-WT	-0.0229709	0.528084	0.610224
CP037923.1	QCC32522.1	EKN05_013815	FepC	CDS	iron-enterobactin ABC transporter ATP-binding protein	pcnB-WT	0.0323148	0.528313	0.610224
CP037923.1	QCC32767.1	EKN05_015375	GtrB	CDS	glycosyltransferase	pcnB-WT	0.0185762	0.53134	0.613391
CP037923.1	QCC31715.1	EKN05_008760	Spy	CDS	ATP-independent periplasmic protein-refolding chaperone	pcnB-WT	-0.0230584	0.533733	0.615823
CP037923.1	QCC33525.1	EKN05_020055	PstS	CDS	phosphate ABC transporter substrate-binding protein PstS	pcnB-WT	-0.012868	0.534102	0.615894
CP037923.1	QCC33265.1	EKN05_018390	DcuR	CDS	two-component system response regulator DcuR	pcnB-WT	0.0227283	0.534545	0.615894
CP037923.1	QCC31927.1	EKN05_010125	PrfA	CDS	peptide chain release factor 1	pcnB-WT	0.0186569	0.534652	0.615894
CP037923.1	QCC31082.1	EKN05_004400	RcsD	CDS	phosphotransferase RcsD	pcnB-WT	0.0139884	0.538777	0.620314
CP037923.1	QCC33128.1	EKN05_017555	MsrA	CDS	peptide-methionine (S)-S-oxide reductase MsrA	pcnB-WT	-0.0280124	0.539691	0.621034
CP037923.1	QCC33861.1	EKN05_022075	DamX	CDS	cell division protein DamX	pcnB-WT	-0.0197451	0.540193	0.621279
CP037923.1	QCC30910.1	EKN05_003400	EKN05_003400	CDS	acetyltransferase YpeA	pcnB-WT	-0.0256318	0.540764	0.621604
CP037923.1	QCC32474.1	EKN05_013515	Pal	CDS	peptidoglycan-associated lipoprotein Pal	pcnB-WT	0.029612	0.541202	0.621719
CP037923.1	QCC34012.1	EKN05_022915	LptA	CDS	lipopolysaccharide ABC transporter substrate-binding protein LptA	pcnB-WT	-0.0141159	0.541442	0.621719
CP037923.1	QCC32030.1	EKN05_010730	Tmk	CDS	dTMP kinase	pcnB-WT	0.0235532	0.543174	0.623376
CP037923.1	QCC33539.1	EKN05_020135	AtpE	CDS	F0F1 ATP synthase subunit C	pcnB-WT	0.0293338	0.545446	0.625317
CP037923.1	QCC33566.1	EKN05_020330	PpiC	CDS	peptidylprolyl isomerase C	pcnB-WT	0.0157624	0.546672	0.626389
CP037923.1	QCC30984.1	EKN05_003850	PrmB	CDS	50S ribosomal protein L3 N(5)-glutamine methyltransferase	pcnB-WT	-0.030035	0.55325	0.633252
CP037923.1	QCC33722.1	EKN05_021285	DppD	CDS	dipeptide ABC transporter ATP-binding protein	pcnB-WT	0.0331016	0.55444	0.634277
CP037923.1	QCC31871.1	EKN05_009795	CysB	CDS	HTH-type transcriptional regulator CysB	pcnB-WT	-0.0131345	0.554807	0.63436
CP037923.1	QCC33457.1	EKN05_019655	IucB	CDS	N-acetyltransferase	pcnB-WT	0.0268488	0.555193	0.634465
CP037923.1	QCC30996.1	EKN05_003910	TruA	CDS	tRNA pseudouridine(38-40) synthase TruA	pcnB-WT	0.0146481	0.557223	0.636447
CP037923.1	QCC33819.1	EKN05_021860	GlgP	CDS	glycogen phosphorylase	pcnB-WT	-0.0147999	0.559091	0.638242
CP037923.1	QCC30696.1	EKN05_002040	CysH	CDS	phosphoadenosine phosphosulfate reductase	pcnB-WT	0.0133407	0.559938	0.638511
CP037923.1	QCC32180.1	EKN05_011695	PepN	CDS	aminopeptidase N	pcnB-WT	-0.0127664	0.560092	0.638511
CP037923.1	QCC33901.1	EKN05_022290	EKN05_022290	CDS	transcriptional regulator	pcnB-WT	0.018524	0.560217	0.638511
CP037923.1	QCC31065.1	EKN05_004285	GlpQ	CDS	glycerophosphodiester phosphodiesterase	pcnB-WT	-0.0283946	0.565063	0.643659
CP037923.1	QCC31240.1	EKN05_005395	RfbA	CDS	glucose-1-phosphate thymidylyltransferase RfbA	pcnB-WT	0.0431692	0.565331	0.643659
CP037923.1	QCC32720.1	EKN05_015090	DinB	CDS	DNA polymerase IV	pcnB-WT	0.0243314	0.570416	0.648569
CP037923.1	QCC32675.1	EKN05_014810	EKN05_014810	CDS	YaiI/YqxD family protein	pcnB-WT	0.0136895	0.570461	0.648569
CP037923.1	QCC31426.1	EKN05_006735	Zwf	CDS	glucose-6-phosphate dehydrogenase	pcnB-WT	0.0149902	0.570758	0.648569
CP037923.1	QCC33159.1	EKN05_017735	ValS	CDS	valine--tRNA ligase	pcnB-WT	-0.015242	0.573408	0.650527
CP037923.1	QCC33950.1	EKN05_022540	EKN05_022540	CDS	DNA topoisomerase	pcnB-WT	0.0132931	0.573479	0.650527
CP037923.1	QCC30527.1	EKN05_001005	XerD	CDS	tyrosine recombinase XerD	pcnB-WT	0.0263807	0.574919	0.651569
CP037923.1	QCC32749.1	EKN05_015265	EKN05_015265	CDS	LexA family transcriptional regulator	pcnB-WT	-0.0150904	0.575003	0.651569
CP037923.1	QCC31611.1	EKN05_008075	YnfL	CDS	LysR family transcriptional regulator	pcnB-WT	-0.0197831	0.575874	0.652213
CP037923.1	QCC33365.1	EKN05_019045	XylB	CDS	xylulokinase	pcnB-WT	0.0135463	0.576801	0.652919
CP037923.1	QCC31598.1	EKN05_008000	RstA	CDS	two-component system response regulator RstA	pcnB-WT	0.0266983	0.581677	0.658093
CP037923.1	QCC32012.1	EKN05_010635	LolD	CDS	lipoprotein-releasing ABC transporter ATP-binding protein LolD	pcnB-WT	0.0154771	0.585355	0.661906
CP037923.1	QCC30847.1	EKN05_003005	EKN05_003005	CDS	tetratricopeptide repeat protein	pcnB-WT	0.0253381	0.585692	0.66194
CP037923.1	QCC31588.1	EKN05_007925	MalI	CDS	Mal regulon transcriptional regulator MalI	pcnB-WT	-0.0157072	0.592858	0.669256
CP037923.1	QCC30653.1	EKN05_001780	AscB	CDS	6-phospho-beta-glucosidase	pcnB-WT	-0.0400319	0.593098	0.669256
CP037923.1	QCC32008.1	EKN05_010615	PotD	CDS	spermidine/putrescine ABC transporter substrate-binding protein PotD	pcnB-WT	-0.0132299	0.596455	0.672691
CP037923.1	QCC30638.1	EKN05_001695	RecA	CDS	recombinase RecA	pcnB-WT	0.0176729	0.596838	0.672771
CP037923.1	QCC33373.1	EKN05_019100	YiaK	CDS	3-dehydro-L-gulonate 2-dehydrogenase	pcnB-WT	-0.0122835	0.602087	0.677977
CP037923.1	QCC31937.1	EKN05_010175	DhaR	CDS	PTS-dependent dihydroxyacetone kinase operon transcriptional regulator DhaR	pcnB-WT	0.0298546	0.603048	0.678705
CP037923.1	QCC33406.1	EKN05_019320	EKN05_019320	CDS	rhodanese-like domain-containing protein	pcnB-WT	0.0178306	0.605256	0.680834
CP037923.1	QCC32420.1	EKN05_013200	NagB	CDS	glucosamine-6-phosphate deaminase	pcnB-WT	-0.017667	0.60564	0.68091
CP037923.1	QCC33632.1	EKN05_020695	PepQ	CDS	Xaa-Pro dipeptidase	pcnB-WT	0.017321	0.606254	0.681245
CP037923.1	QCC32676.1	EKN05_014815	ProC	CDS	pyrroline-5-carboxylate reductase	pcnB-WT	-0.0163183	0.607095	0.681425
CP037923.1	QCC33345.1	EKN05_018925	MenA	CDS	1	pcnB-WT	-0.0335662	0.607285	0.681425
CP037923.1	QCC32670.1	EKN05_014775	RdgC	CDS	recombination-associated protein RdgC	pcnB-WT	0.0130963	0.607364	0.681425
CP037923.1	QCC30812.1	EKN05_002805	GlnB	CDS	nitrogen regulatory protein P-II	pcnB-WT	0.0195443	0.608469	0.682309
CP037923.1	QCC31856.1	EKN05_009700	FabI	CDS	enoyl-ACP reductase FabI	pcnB-WT	-0.0123904	0.608914	0.682453
CP037923.1	QCC33805.1	EKN05_021785	UgpQ	CDS	glycerophosphodiester phosphodiesterase	pcnB-WT	0.0116602	0.616412	0.690497
CP037923.1	QCC33947.1	EKN05_022525	Def	CDS	peptide deformylase	pcnB-WT	0.013474	0.616789	0.69056
CP037923.1	QCC32426.1	EKN05_013235	FldA	CDS	flavodoxin FldA	pcnB-WT	-0.0224906	0.620826	0.694639
CP037923.1	QCC30605.1	EKN05_001470	SmpB	CDS	SsrA-binding protein SmpB	pcnB-WT	-0.0213364	0.621077	0.694639
CP037923.1	QCC32416.1	EKN05_013180	AsnB	CDS	asparagine synthase B	pcnB-WT	-0.0146116	0.624146	0.696984
CP037923.1	QCC30587.1	EKN05_001375	AroF	CDS	3-deoxy-7-phosphoheptulonate synthase AroF	pcnB-WT	-0.012032	0.632842	0.706187
CP037923.1	QCC33418.1	EKN05_019395	WaaD	CDS	lipopolysaccharide N-acetylglucosaminyltransferase	pcnB-WT	-0.0111148	0.633043	0.706187
CP037923.1	QCC30518.1	EKN05_000940	UbiI	CDS	FAD-dependent 2-octaprenylphenol hydroxylase	pcnB-WT	0.0123409	0.635494	0.708544
CP037923.1	QCC33411.1	EKN05_019360	Tdh	CDS	L-threonine 3-dehydrogenase	pcnB-WT	-0.0171983	0.636294	0.708713
CP037923.1	QCC32681.1	EKN05_014845	Ddl	CDS	D-alanine--D-alanine ligase A	pcnB-WT	0.00999814	0.637818	0.710043
CP037923.1	QCC32391.1	EKN05_013010	MrdA	CDS	peptidoglycan DD-transpeptidase MrdA	pcnB-WT	0.0374723	0.643414	0.715705
CP037923.1	QCC32031.1	EKN05_010735	YceG	CDS	cell division protein YceG	pcnB-WT	-0.0111299	0.643569	0.715705
CP037923.1	QCC32971.1	EKN05_016570	IspH	CDS	4-hydroxy-3-methylbut-2-enyl diphosphate reductase	pcnB-WT	-0.00961522	0.647434	0.719631
CP037923.1	QCC33149.1	EKN05_017675	PyrB	CDS	aspartate carbamoyltransferase	pcnB-WT	0.0161102	0.651086	0.723316
CP037923.1	QCC33962.1	EKN05_022645	PrmA	CDS	50S ribosomal protein L11 methyltransferase	pcnB-WT	0.0130179	0.657976	0.730594
CP037923.1	QCC30450.1	EKN05_000540	EKN05_000540	CDS	protein GlcG	pcnB-WT	0.0279354	0.659002	0.731356
CP037923.1	QCC32849.1	EKN05_015870	BamA	CDS	outer membrane protein assembly factor BamA	pcnB-WT	0.0118001	0.659634	0.73168
CP037923.1	QCC30603.1	EKN05_001460	EKN05_001460	CDS	RnfH family protein	pcnB-WT	-0.0174053	0.660169	0.731897
CP037923.1	QCC33336.1	EKN05_018875	MetL	CDS	bifunctional aspartate kinase/homoserine dehydrogenase II	pcnB-WT	0.0104719	0.661324	0.7328
CP037923.1	QCC30668.1	EKN05_001855	HypB	CDS	hydrogenase nickel incorporation protein HypB	pcnB-WT	-0.0147839	0.661813	0.732876
CP037923.1	QCC31968.1	EKN05_010365	MinC	CDS	septum site-determining protein MinC	pcnB-WT	0.0193715	0.662073	0.732876
CP037923.1	QCC32089.1	EKN05_011110	YcdY	CDS	molecular chaperone	pcnB-WT	0.0113241	0.663224	0.733773
CP037923.1	QCC34113.1	EKN05_001940	EKN05_001940	CDS	hypothetical protein	pcnB-WT	0.0115491	0.667355	0.737456
CP037923.1	QCC32393.1	EKN05_013020	RsfS	CDS	ribosome silencing factor	pcnB-WT	-0.0228427	0.667569	0.737456
CP037923.1	QCC32250.1	EKN05_012140	ArtI	CDS	arginine ABC transporter substrate-binding protein	pcnB-WT	-0.0121595	0.669099	0.738754
CP037923.1	QCC32915.1	EKN05_016235	LpxC	CDS	UDP-3-O-acyl-N-acetylglucosamine deacetylase	pcnB-WT	0.0108845	0.669903	0.739263
CP037923.1	QCC33110.1	EKN05_017425	DcuA	CDS	anaerobic C4-dicarboxylate transporter	pcnB-WT	0.0255974	0.673137	0.742383
CP037923.1	QCC32968.1	EKN05_016555	CarA	CDS	carbamoyl-phosphate synthase small subunit	pcnB-WT	-0.021105	0.67342	0.742383
CP037923.1	QCC31080.1	EKN05_004390	RcsC	CDS	two-component system sensor histidine kinase RcsC	pcnB-WT	0.0110929	0.676675	0.744826
CP037923.1	QCC33307.1	EKN05_018650	NusG	CDS	transcription termination/antitermination protein NusG	pcnB-WT	-0.0123824	0.679417	0.747463
CP037923.1	QCC33892.1	EKN05_022240	PrkB	CDS	phosphoribulokinase	pcnB-WT	0.0570725	0.67983	0.747535
CP037923.1	QCC32430.1	EKN05_013255	Pgm	CDS	alpha-D-glucose phosphate-specific phosphoglucomutase	pcnB-WT	0.00909093	0.690335	0.757926
CP037923.1	QCC31443.1	EKN05_006860	EKN05_006860	CDS	peptide ABC transporter substrate-binding protein	pcnB-WT	-0.0108048	0.690913	0.758173
CP037923.1	QCC33491.1	EKN05_019865	YidA	CDS	sugar-phosphatase	pcnB-WT	0.0122073	0.692205	0.758931
CP037923.1	QCC33898.1	EKN05_022275	SlyD	CDS	peptidylprolyl isomerase	pcnB-WT	0.0102331	0.692581	0.758931
CP037923.1	QCC33915.1	EKN05_022365	RplW	CDS	50S ribosomal protein L23	pcnB-WT	-0.0195736	0.692661	0.758931
CP037923.1	QCC33917.1	EKN05_022375	RpsS	CDS	30S ribosomal protein S19	pcnB-WT	-0.0120198	0.69592	0.761726
CP037923.1	QCC33626.1	EKN05_020665	TatD	CDS	3'-5' ssDNA/RNA exonuclease TatD	pcnB-WT	-0.0133257	0.697585	0.763136
CP037923.1	QCC32121.1	EKN05_011350	GnsA	CDS	addiction module toxin	pcnB-WT	0.0249846	0.697917	0.763136
CP037923.1	QCC30831.1	EKN05_002920	YfhO	CDS	IscS subfamily cysteine desulfurase	pcnB-WT	-0.0152188	0.698478	0.763341
CP037923.1	QCC33924.1	EKN05_022410	RplX	CDS	50S ribosomal protein L24	pcnB-WT	0.00832918	0.698814	0.763341
[truncated: 2,305 more rows]
